# Supplementary material for: Natural variation in Beauty Mark is associated with UV-based geographical adaptation in Gossypium species
Source: BMC Biol. 2023 May 12;21:106. doi: 10.1186/s12915-023-01591-5 (PMC10176956; doi:10.1186/s12915-023-01591-5)
Supplement: Supplementary file 1 — Additional file 1: Table S1. Tajima’s D test for GhBM and GbBM sequences. Table S2. Cotton accessions used for sequence analysis. Table S3. Sequences of primers used in this study. [file 12915_2023_1591_MOESM1_ESM.zip]

Archive with 3 entries (3 files):
- Table S1 - R2.xlsx
- Table S2 - R2.xlsx
- Table S3 - R2.xlsx
