# Supplementary material for: Natural variation in Beauty Mark is associated with UV-based geographical adaptation in Gossypium species
Source: BMC Biol. 2023 May 12;21:106. doi: 10.1186/s12915-023-01591-5 (PMC10176956; doi:10.1186/s12915-023-01591-5)
Supplement: Supplementary file 1 — Additional file 1: Table S1. Tajima’s D test for GhBM and GbBM sequences. Table S2. Cotton accessions used for sequence analysis. Table S3. Sequences of primers used in this study. [file 12915_2023_1591_MOESM1_ESM.zip › Table S1 - R2.xlsx]

## Sheet: Tajima D
Table S1 Tajima’s D test for GhBM and GbBM sequences
	Site_Type	Chromosome	StartChrPosition	EndChrPosition	StartSite	EndSite	MidSite	SiteCount	AvgSiteCount	SegSites	PiPerBP	ThetaPerBP	Haplotypes	TajimaD
GbBM	ALL	-1	11413160	11608529	0	237	118	238	189.31	238	0.23252	0.16217	NotAvail	1.34867
GhBM	ALL	-1	10398662	10601214	0	367	183	368	297.488	368	0.33857	0.15621	NotAvail	3.59901
