# Supplementary material for: Natural variation in Beauty Mark is associated with UV-based geographical adaptation in Gossypium species
Source: BMC Biol. 2023 May 12;21:106. doi: 10.1186/s12915-023-01591-5 (PMC10176956; doi:10.1186/s12915-023-01591-5)
Supplement: Supplementary file 1 — Additional file 1: Table S1. Tajima’s D test for GhBM and GbBM sequences. Table S2. Cotton accessions used for sequence analysis. Table S3. Sequences of primers used in this study. [file 12915_2023_1591_MOESM1_ESM.zip › Table S2 - R2.xlsx]

## Sheet: 419 G.hirsutum accessions
The list of 419 G.hirsutum accessions used for sequence analysis of BM in our study
Number	Code	Cultivar name	Source	SRA ID
1	B001	4133Bt	Henan, CHN	SRR5947333
2	F100	Sulianmian 35	The Soviet Union	SRR5947334
3	B002	A41772Bt	Henan, CHN	SRR5947335
4	B003	A971Bt	Henan, CHN	SRR5947336
5	B004	J02-247	Jiangsu, CHN	SRR5949828
6	B005	SGK 9708	Henan, CHN	SRR5949830
7	B006	Baimian 1	Henan, CHN	SRR5949831
8	B007	Chuan 169-6	Sichuan, CHN	SRR5949832
9	B008	Dai 4554	Hubei, CHN	SRR5949833
10	B009	Ekangmian 10	Hubei, CHN	SRR5949834
11	B010	Ekangmian 8	Hubei, CHN	SRR5949835
12	B011	Emian 19	Hubei, CHN	SRR5949836
13	B012	Emian 21	Hubei, CHN	SRR5949837
14	B013	Guoxinmian 3	Hebei, CHN	SRR5949838
15	B014	Ji 169	Hebei, CHN	SRR5949839
16	B015	Ji 91-28	Hebei, CHN	SRR5949841
17	B016	Jifeng 908	Hebei, CHN	SRR5949842
18	B017	Jimian 668	Hebei, CHN	SRR5949843
19	B018	Jinmian 33	Shanxi, CHN	SRR5949844
20	B019	Jinmian 34	Shanxi, CHN	SRR5949845
21	B020	Jinmian36	Shanxi, CHN	SRR5949846
22	B021	Jinmian 38	Shanxi, CHN	SRR5949847
23	B022	Jinmian 46	Shanxi, CHN	SRR5949857
24	B023	Jinmian 49	Shanxi, CHN	SRR5949858
25	B024	Jing 55173	Hubei, CHN	SRR5949860
26	B025	Liao 4853	Liaoning, CHN	SRR5949861
27	B026	Lu 1138	Shandong, CHN	SRR5949862
28	B027	Luyanmian16	Shandong, CHN	SRR5949863
29	B028	Lumianyan 28	Shandong, CHN	SRR5949864
30	B029	Luxu 1	Henan, CHN	SRR5949865
31	B030	Nongdamian 7	Hebei, CHN	SRR5949866
32	B031	Nongdamian 8	Hebei, CHN	SRR5949867
33	B032	Shikang 39	Hebei, CHN	SRR5949868
34	B033	Shiyuan 345	Hebei, CHN	SRR5949870
35	B034	Shuangjia 321	Hebei, CHN	SRR5949871
36	B035	Su BR6202Bt	Jiangsu, CHN	SRR5949872
37	B036	Sumian 22	Jiangsu, CHN	SRR5949873
38	B037	Xiangmian 13	Hunan, CHN	SRR5949874
39	B038	Xiangmian 18	Hunan, CHN	SRR5949875
40	B039	xinluzao 7	Xinjiang, CHN	SRR5949876
41	B040	Xinluzhong 35	Xinjiang, CHN	SRR5949877
42	B041	Xinmian 33B	USA	SRR5949878
43	B042	Xinyan 96-48	Henan, CHN	SRR5949879
44	B043	Sumian 9108	Anhui, CHN	SRR5949880
45	B044	Xuzhou 553	Jiangsu, CHN	SRR5949881
46	B045	Xuzhou 6	Jiangsu, CHN	SRR5949882
47	B046	Yinmian 1	Beijing, CHN	SRR5949883
48	B047	Yinshan 6	Henan, CHN	SRR5949884
49	B048	Zhong 078	Henan, CHN	SRR5949885
50	B049	Zhong R1052	Henan, CHN	SRR5949886
51	B050	Zhong R2058	Henan, CHN	SRR5949887
52	B051	CCRI 30	Henan, CHN	SRR5949888
53	B052	CCRI 36	Henan, CHN	SRR5949889
54	B053	CCRI 41	Henan, CHN	SRR5949890
55	B054	CCRI 43	Henan, CHN	SRR5949891
56	B055	CCRI 49	Henan, CHN	SRR5949892
57	B056	CCRI 50	Henan, CHN	SRR5949893
58	B057	CCRI 60	Henan, CHN	SRR5949894
59	B058	CCRI 81	Henan, CHN	SRR5949895
60	B059	CCRI 82	Henan, CHN	SRR5949896
61	B060	Zhongzhi 86-6	Beijing, CHN	SRR5949897
62	B061	Zhongzhimian 2	Beijing, CHN	SRR5949898
63	B062	Zong 2-63	Henan, CHN	SRR5949899
64	B063	Zongxu 1	Henan, CHN	SRR5949900
65	B064	Bao 2367	Bulgaria	SRR5949901
66	B065	Bao 6716	Hebei, CHN	SRR5949902
67	L001	70-1437	Zhejiang, CHN	SRR5949903
68	B066	CCRI 35	Henan, CHN	SRR5949904
69	L002	70-24	Yunnan, CHN	SRR5949905
70	L003	73-184	Shandong, CHN	SRR5949906
71	B067	Zhong Arc73	Henan, CHN	SRR5949907
72	B068	Zhong R773-310	Henan, CHN	SRR5949908
73	L004	Anjiyan-60	The Soviet Union	SRR5949909
74	B069	Zhong R773-314	Henan, CHN	SRR5949910
75	L005	Banong 212	Xinjiang, CHN	SRR5949911
76	B070	Zhongzhi BD13	Beijing, CHN	SRR5949912
77	B071	E 901	Hubei, CHN	SRR5949915
78	L006	Bamanaliangdamian	Guangxi, CHN	SRR5949916
79	B072	Emian 20	Hubei, CHN	SRR5949917
80	B073	Han284	Hebei, CHN	SRR5949918
81	L007	Baoshandatao	Shanghai, CHN	SRR5949919
82	B074	Handan 333	Hebei, CHN	SRR5949920
83	B075	Jihekangyan	Hebei, CHN	SRR5949921
84	L008	Beichugongshemian	Hebei, CHN	SRR5949922
85	B076	Kang 5	Henan, CHN	SRR5949923
86	L009	Beijing 432	Beijing, CHN	SRR5949924
87	B077	Si 168	Jiangsu, CHN	SRR5949925
88	B078	Siyang 630	Jiangsu, CHN	SRR5949927
89	L010	Bu 3363	USA	SRR5949928
90	B079	Sukang 310	Jiangsu, CHN	SRR5949929
91	L011	Changkangmian	Jiangsu, CHN	SRR5949931
92	B080	Yumian 21	Henan, CHN	SRR5949932
93	L012	Chuilingmian	Sichuan, CHN	SRR5949934
94	B081	Yuzao 275	Henan, CHN	SRR5949935
95	B082	E 0908	Hubei, CHN	SRR5949936
96	L013	Dataomian	Hubei, CHN	SRR5949938
97	B083	Simian 3	Jiangsu, CHN	SRR5949939
98	L014	Dazemian	Shandong, CHN	SRR5949940
99	D001	86-1(72-100)	Beijing, CHN	SRR5949942
100	D002	Cimian 9	Zhejiang, CHN	SRR5949943
101	L015	Deltapine15xYapengmian	Hubei, CHN	SRR5949945
102	D003	Damian 20	Sichuan, CHN	SRR5949946
103	D004	Dongting 1	Hunan, CHN	SRR5949948
104	L016	Dianlijiangxianmiaohua	Yunnan, CHN	SRR5949951
105	D005	Dongting 3	Hunan, CHN	SRR5949952
106	D006	E 82-6078	Hubei, CHN	SRR5949953
107	L017	Fandimian	Henan, CHN	SRR5949954
108	D007	Emian 12	Hubei, CHN	SRR5949959
109	D008	Esha 28	Hubei, CHN	SRR5949970
110	L018	Guidu''anxianbaizi	Guangxi, CHN	SRR5949973
111	D009	ganmian11	Jiangxi, CHN	SRR5949974
112	D010	Ganmian 12	Jiangxi, CHN	SRR5949975
113	L019	Guiluochengdamian	Guangxi, CHN	SRR5949976
114	D011	Ganzao 032	Jiangxi, CHN	SRR5949978
115	D012	Han 241	Hebei, CHN	SRR5949983
116	D013	Henan 79	Henan, CHN	SRR5949984
117	L020	Henandalingdasimian	Henan, CHN	SRR5949985
118	D014	Humian 204	Shanghai, CHN	SRR5949986
119	L021	Heishanmian 1	Liaoning, CHN	SRR5949987
120	D015	Jimian 11	Hebei, CHN	SRR5949988
121	D016	Jimian 12	Hebei, CHN	SRR5949992
122	L022	Hongjijiaoyebairong	Xinjiang, CHN	SRR5949994
123	D017	Jimian 17	Hebei, CHN	SRR5949996
124	L023	Hongshi 5	Jiangsu, CHN	SRR5949997
125	D018	Jimian 20	Hebei, CHN	SRR5949998
126	D019	Jimian 8	Hebei, CHN	SRR5950000
127	L024	Hunanmayangyangmianhua	Hunan, CHN	SRR5950001
128	D020	Jinong 355	Hebei, CHN	SRR5950003
129	L025	Huabanye	Henan, CHN	SRR5950005
130	D021	Jiangsumian 1	Jiangsu, CHN	SRR5950007
131	D022	Jinmian 2	Liaoning, CHN	SRR5950010
132	L026	Huixianyiwohou	Henan, CHN	SRR5950012
133	D023	Jin 7	Shanxi, CHN	SRR5950013
134	L027	Jijiaohongyemian	Sichuan, CHN	SRR5950017
135	L028	Jianyang 303	Sichuan, CHN	SRR5950019
136	D024	Jinmian 20	Shanxi, CHN	SRR5950021
137	L029	Jin 417	Liaoning, CHN	SRR5950023
138	D025	Jinmian 25	Shanxi, CHN	SRR5950026
139	D026	Jinyuan 1081	Shanxi, CHN	SRR5950028
140	L030	Jinzhoutuihuamian	Hubei, CHN	SRR5950030
141	D027	Jiumian 2	Gansu, CHN	SRR5950032
142	L031	Kashi 736	Xinjiang, CHN	SRR5950034
143	D029	Junmian 1	Xinjiang, CHN	SRR5950036
144	D028	Jiumian 8	Gansu, CHN	SRR5950039
145	L032	Kuche 96515	Xinjiang, CHN	SRR5950040
146	D030	Keyi 7	Xinjiang, CHN	SRR5950041
147	L033	Kuche T94-4	Xinjiang, CHN	SRR5950042
148	D031	Keyuan 1	Beijing, CHN	SRR5950043
149	D032	Keyuan 4	Beijing, CHN	SRR5950044
150	D033	Xinluzao 3	Xinjiang, CHN	SRR5950045
151	L034	Kuitunxi353	Xinjiang, CHN	SRR5950046
152	D034	Li 771-436	Hunan, CHN	SRR5950047
153	D035	Liaojinmian 3	Liaoning, CHN	SRR5950048
154	L035	LanghuangF10bai	Henan, CHN	SRR5950049
155	D036	Liaomian 9	Liaoning, CHN	SRR5950050
156	L036	Laoyangmian	Shaanxi, CHN	SRR5950051
157	D037	Liaowu 1201	Liaoning, CHN	SRR5950052
158	D038	Lumian 1	Shandong, CHN	SRR5950053
159	L037	Liaoyangduomao	Liaoning, CHN	SRR5950054
160	D039	Lumian 2	Shandong, CHN	SRR5950055
161	D040	Lumian 6	Shandong, CHN	SRR5950056
162	L038	Liaoyangduomaomian	Liaoning, CHN	SRR5950057
163	D041	Pengze 4	Jiangxi, CHN	SRR5950058
164	L039	Liaoyanglvrongmian	Liaoning, CHN	SRR5950059
165	D042	Qinli 514	Shaanxi，CHN	SRR5950060
166	D043	Qinyuan 93089	Shaanxi，CHN	SRR5950061
167	D044	Shaan 2754	Shaanxi, CHN	SRR5950062
168	L040	Linqing 2350	Shandong, CHN	SRR5950063
169	D045	Shaan 2812	Shaanxi，CHN	SRR5950064
170	D046	Shaan 4080	Shaanxi，CHN	SRR5950065
171	D047	Shaan 416	Shaanxi，CHN	SRR5950066
172	D048	Shaan 689	Shaanxi, CHN	SRR5950067
173	D049	Shaan 954	Shaanxi，CHN	SRR5950068
174	D050	Simian 2	Jiangsu, CHN	SRR5950069
175	D051	Sumian 12	Jiangsu, CHN	SRR5950070
176	D052	Sumian 1	Jiangsu, CHN	SRR5950147
177	D053	Sumian 9	Jiangsu, CHN	SRR5950148
178	D054	Suyou 6003	Jiangsu, CHN	SRR5950149
179	D055	Suyou 6036	Jiangsu, CHN	SRR5950150
180	L041	Linqing 2352	Shandong, CHN	SRR5950151
181	D056	Suyou 6108	Jiangsu, CHN	SRR5950152
182	L042	Lingbaomian	Henan, CHN	SRR5950153
183	D057	Suyuan 04-129	Jiangsu, CHN	SRR5950154
184	D058	Suyuan 04-162	Jiangsu, CHN	SRR5950155
185	D059	Suyuan 04-3	Jiangsu, CHN	SRR5950156
186	D060	Suyuan 7235	Jiangsu, CHN	SRR5950157
187	D061	Suyuan 7252	Jiangsu, CHN	SRR5950158
188	D062	Wufen 1	Zhejiang, CHN	SRR5950159
189	D063	Xinluzao 10	Xinjiang, CHN	SRR5950160
190	D064	Xinluzao 21	Xinjiang, CHN	SRR5964637
191	D065	Xinluzao 28	Xinjiang, CHN	SRR5964638
192	D066	Xinluzao 31	Xinjiang, CHN	SRR5964639
193	D067	Xinluzao 36	Xinjiang, CHN	SRR5964640
194	D068	Xinluzhong 34	Xinjiang, CHN	SRR5965141
195	D070	Xinluzhong 8	Xinjiang, CHN	SRR5965148
196	D069	Xinluzhong 5	Xinjiang, CHN	SRR5965149
197	D071	Xuzhou 142	Jiangsu, CHN	SRR5965150
198	D072	Xuzhou 1818	Jiangsu, CHN	SRR5965151
199	D073	Xuzhou 514	Jiangsu, CHN	SRR5965208
200	D074	Yumian 1	Chongqing, CHN	SRR5965209
201	D075	Yumian 18	Henan, CHN	SRR5965210
202	D076	Yumian 19	Henan, CHN	SRR5965211
203	D077	Yumian1	Henan, CHN	SRR5965212
204	D078	Yumian 8	Henan, CHN	SRR5965213
205	D079	Yun 93kang354	Shanxi, CHN	SRR5965214
206	D080	Yun 94H-32	Shanxi, CHN	SRR5965215
207	D081	Yun''an 4	Shanghai, CHN	SRR5965216
208	D082	Yunzao 219	Shanxi, CHN	SRR5965217
209	D083	Zhong 1138E24	Henan, CHN	SRR5965218
210	L043	Luodiantiezi	Guizhou, CHN	SRR5965219
211	D084	Zhong 1421	Henan, CHN	SRR5965220
212	L044	Meiduomao	Henan, CHN	SRR5965221
213	D085	Zhong 1441	Henan, CHN	SRR5965222
214	L045	Nandanbadidahua	Guangxi, CHN	SRR5965223
215	D086	Zhong 203016	Henan, CHN	SRR5965224
216	D087	Zhong 206	Henan, CHN	SRR5965225
217	D088	Zhong 21371	Henan, CHN	SRR5965226
218	L046	Nandanlihudamian	Guangxi, CHN	SRR5965227
219	D089	Zhong2201	Henan, CHN	SRR5965228
220	L047	Nanguamian	Hubei, CHN	SRR5965229
221	D090	Zhong 521	Henan, CHN	SRR5965230
222	L048	Nantong 87-598	Jiangsu, CHN	SRR5965231
223	D091	Zhong 5765	Henan, CHN	SRR5965232
224	L049	Nongguang 1	Liaoning, CHN	SRR5965233
225	D092	Zhong 6331	Henan, CHN	SRR5965234
226	D093	Zhong 85271	Henan, CHN	SRR5965235
227	L050	Pingtanglaoyanghua	Guizhou, CHN	SRR5965236
228	D094	Zhonghuzhi PI3910a	Shanghai, CHN	SRR5965237
229	L051	Qunkemian	Jiangsu, CHN	SRR5965238
230	L052	Rendong 67-86	Sichuan, CHN	SRR5965239
231	L053	Shalu 1	Xinjiang, CHN	SRR5965240
232	L054	Shaansanyuan 78-782	Shaanxi，CHN	SRR5965241
233	L055	Shanghai 368	Shanghai, CHN	SRR5965242
234	L056	Shaoyangdatao	Hunan, CHN	SRR5965243
235	L057	Xin 547	Shanxi, CHN	SRR5965244
236	L058	Shuangtaomian	Hebei, CHN	SRR5965245
237	L059	Tu71-113	Xinjiang, CHN	SRR5965246
238	L060	Tu 83-161	Xinjiang, CHN	SRR5965247
239	L061	Wangjiangchangrong	Anhui, CHN	SRR5965248
240	L062	Wujiyizhihua	Hebei, CHN	SRR5965249
241	L063	Wusanchangrong	Shanghai, CHN	SRR5965250
242	L064	Xixu H10	Henan, CHN	SRR5965251
243	D095	Zhonghuzhi PI9321	Shanghai, CHN	SRR5965252
244	L065	Xiaoxian133changrong	Anhui, CHN	SRR5965253
245	D096	CCRI 10	Henan, CHN	SRR5965254
246	D097	CCRI 12	Henan, CHN	SRR5965255
247	L066	Xiao 2168	Hubei, CHN	SRR5965256
248	D098	CCRI 16	Henan, CHN	SRR5965257
249	L067	Xingtai W-2	Hebei, CHN	SRR5965258
250	D099	CCRI 17	Henan, CHN	SRR5965259
251	L068	YahuangLi	Henan, CHN	SRR5965260
252	D100	CCRI 19	Henan, CHN	SRR5965261
253	D101	CCRI 23	Henan, CHN	SRR5965262
254	L069	Yan64-1	Shaanxi, CHN	SRR5965263
255	D102	Zhongwu 372	Henan, CHN	SRR5965264
256	L070	Yibabian	Henan, CHN	SRR5965265
257	D103	Zhongwu 378	Henan, CHN	SRR5965266
258	D104	Zhongyuan 0114	Henan, CHN	SRR5965267
259	L071	Yishuhong	Hebei, CHN	SRR5965268
260	D105	Zhongzhi 86-1	Beijing, CHN	SRR5965269
261	L072	Yuzhishi 84-1	Henan, CHN	SRR5965274
262	F001	108F	The Soviet Union	SRR5965275
263	L073	Zaoyangbuluolei	Hubei, CHN	SRR5965276
264	F002	149X	The Soviet Union	SRR5965277
265	F003	41B006	The Soviet Union	SRR5965278
266	L074	Chad 3	Chad	SRR5965279
267	F004	93Guowaiyin-14	Pakistan	SRR5965280
268	L075	Zhi 6705	Hubei, CHN	SRR5965281
269	F005	93guowaiyin-17	Pakistan	SRR5965282
270	F006	93guowaiyin-4	Pakistan	SRR5965283
271	L076	Ziheludimian	Hebei, CHN	SRR5965284
272	F007	VI3221	Jiangsu, CHN	SRR5965285
273	F008	AC 321	Pakistan	SRR5965286
274	L077	ZhongS9B11	Henan, CHN	SRR5965287
275	F009	Ari 1327	Henan, CHN	SRR5965288
276	F010	Ari 3696	Henan, CHN	SRR5965289
277	L078	ZhongS9B12	Henan, CHN	SRR5965290
278	L079	208H-1	Pakistan	SRR5965291
279	F011	Ari 3697	Henan, CHN	SRR5965292
280	F012	Ari 971	USA	SRR5965293
281	F013	Babshaw 1	USA	SRR5965301
282	L080	70xuanxi 733	Henan, CHN	SRR5965302
283	F014	BJA 592	Uganda	SRR5965303
284	L081	73-782	Hubei, CHN	SRR5965304
285	F015	BP 52	Uganda	SRR5965305
286	F016	CC28	Missouri, USA	SRR5965306
287	F017	Cestam 86-1	Mexico	SRR5965307
288	F018	CF-43/2	Turkey	SRR5965308
289	F019	Chirpan 996	Bulgaria	SRR5965309
290	F020	Cook1627	USA	SRR5965310
291	F021	CZA(70)33	Australia	SRR5965311
292	F022	Delcot 277-5	USA	SRR5965312
293	F023	Delfos 9169A	USA	SRR5965313
294	F024	DES 926	USA	SRR5965314
295	F026	DP 90	USA	SRR5965315
296	F025	Desmotada	Spain	SRR5965316
297	L082	J02508	Jiangsu, CHN	SRR5965317
298	F028	F 281	France	SRR5965324
299	F027	EmpireStrN2-4	USA	SRR5965325
300	L083	Bamian 1	Sichuan, CHN	SRR5965326
301	F029	FH682	Pakistan	SRR5965327
302	L084	Caike 510	USA	SRR5965328
303	F030	gL2gl3	USA	SRR5965329
304	L085	Dalingmian 69	Hunan, CHN	SRR5965330
305	F031	GP 135	USA	SRR5965331
306	L086	Wan 231	Henan, CHN	SRR5965332
307	F032	GP 203	USA	SRR5965333
308	F033	GP 81	USA	SRR5965334
309	L087	Wan 3396	Henan, CHN	SRR5965335
310	F034	Greenlint	Pakistan	SRR5965336
311	L088	Wanzao 686	Henan, CHN	SRR5965338
312	F035	GZNn	USA	SRR5965339
313	L089	Zhongyihong 2	Beijing, CHN	SRR5965340
314	L090	E Q872	Hubei, CHN	SRR5965341
315	F036	HF5RUP	USA	SRR5965342
316	F037	JCG82	Jiangsu, CHN	SRR5965344
317	F038	K8J508	Henan, CHN	SRR5965345
318	L091	Eguangmian	USA	SRR5965346
319	F039	King	USA	SRR5965347
320	L092	Liao 7003	Liaoning, CHN	SRR5965349
321	F040	L-5F45	USA	SRR5965350
322	L093	Liao 7334-7728	Liaoning, CHN	SRR5965351
323	L094	Liao 113	Shandong, CHN	SRR5965353
324	F041	Lambright GL-N	USA	SRR5965354
325	L095	Lu 890	Shandong, CHN	SRR5965355
326	F042	Local cotton-2	Russia	SRR5965356
327	L096	Ning 523	Nanjing, CHN	SRR5965357
328	F043	Local Cotton-1	Russia	SRR5965359
329	L097	Nonglin 1	Japan	SRR5965360
330	F044	M-8114-0224	USA	SRR5965361
331	F045	M-8124-1159	USA	SRR5965362
332	L098	Sanhu 84-1	Hubei, CHN	SRR5965364
333	F046	MAR-7A-3	USA	SRR5965365
334	L099	Tangmian 7401	Henan, CHN	SRR5965366
335	F047	Miscot 7803-52	USA	SRR5965367
336	L100	Xianmian 858	Shaanxi, CHN	SRR5965368
337	F048	MSCO-8	USA	SRR5965369
338	F049	N73DeltapineNGF	Australia	SRR5965370
339	L101	Yuan 247-31	Henan, CHN	SRR5965372
340	F050	N74-250	Australia	SRR5965374
341	L102	Liao 2277	Liaoning, CHN	SRR5965375
342	F051	PD 0113	USA	SRR5965376
343	L103	Linqing 201	Shandong, CHN	SRR5965377
344	F052	PD 2165	USA	SRR5965379
345	L104	Luyuan 343	Shandong, CHN	SRR5965380
346	F053	PD 3246	USA	SRR5965381
347	F054	PD 6186	USA	SRR5965382
348	L105	Zhengzhou-385	Henan, CHN	SRR5965383
349	F055	PD 97072	USA	SRR5965385
350	L106	RTN78	Henan, CHN	SRR5965386
351	F056	Pilose-3	Pakistan	SRR5965387
352	L107	RTbaixu	USA	SRR5965388
353	F057	Qik	USA	SRR5965390
354	F058	R01sandu85	Henan, CHN	SRR5965391
355	L108	LanghuangF10zong	Henan, CHN	SRR5965392
356	F059	R8166S91	Henan, CHN	SRR5965394
357	L109	Shaandaixi	Hebei, CHN	SRR5965395
358	F060	Rowden	USA	SRR5965396
359	L110	Bole07-11	Xinjiang, CHN	SRR5965397
360	F061	SA1064B1	USA	SRR5965398
361	F062	St213RNR	USA	SRR5965400
362	L111	Bole 34	Xinjiang, CHN	SRR5965401
363	F063	TM-1	USA	SRR5965402
364	L112	Heda 65-125	Hebei, CHN	SRR5965403
365	F064	TYJ-98-35	The Soviet Union	SRR5965405
366	L113	Huazhong yuan91-230	Hubei, CHN	SRR5965406
367	F065	V1	USA	SRR5965407
368	F066	V83-013	USA	SRR5965408
369	L114	Shihezi 913	Xinjiang, CHN	SRR5965409
370	F067	Z37less	USA	SRR5965411
371	F089	Express	USA	SRR5965412
372	L115	Taiyuan 4	Shanxi, CHN	SRR5965413
373	F068	C 1835	The Soviet Union	SRR5965415
374	L116	Zong128	Henan, CHN	SRR5965416
375	F069	C 3210	The Soviet Union	SRR5965418
376	L117	Chuan 206	Sichuan, CHN	SRR5965419
377	F070	Arkansas 971	USA	SRR5965420
378	F071	Acala 1517-70	USA	SRR5965422
379	L118	Chuan 3593	Sichuan, CHN	SRR5965423
380	F072	Ao SiV2	Australia	SRR5965424
381	L119	E 4396	Hubei, CHN	SRR5965425
382	F073	Ao V2/757	Australia	SRR5965427
383	L120	Jinnongdayuan3-1	Shanxi, CHN	SRR5965428
384	F074	Baxi006	Brazil	SRR5965429
385	L121	Ningmian 18	Jiangsu, CHN	SRR5965430
386	F075	Bomian 3	Jiangxi, CHN	SRR5965431
387	F076	Buhala 6	Uzbekistan	SRR5965432
388	L122	Nianmian 9	Jiangsu, CHN	SRR5965433
389	F077	Chaojijiao	Jiangsu, CHN	SRR5965434
390	L123	Xiangxuan 2	Hunan, CHN	SRR5965440
391	F078	Chaojijiaodezimian	USA	SRR5965441
392	F079	Daihongdai	Jiangsu, CHN	SRR5965442
393	L124	Yun 1812	Shanxi, CHN	SRR5965443
394	F080	Deltapine 15	USA	SRR5965444
395	L125	Yun K1505	Shanxi, CHN	SRR5965445
396	F081	deltapine 16	USA	SRR5965446
397	F082	Deltapine-duanguozhi	USA	SRR5965447
398	L126	Huazhong 106	Hubei, CHN	SRR5965448
399	F083	Dezhou 973	USA	SRR5965449
400	F084	Delfos 2404	USA	SRR5965450
401	F085	DengenHS120	USA	SRR5965451
402	F086	E-40	Sudan	SRR5965452
403	F087	Feiergan 175	The Soviet Union	SRR5965453
404	F088	Colombia	USA	SRR5965454
405	F090	M28114-313	USA	SRR5965455
406	F091	M87-2	USA	SRR5965456
407	F092	B-35	USA	SRR5965457
408	F093	misikete8711ne	USA	SRR5965458
409	F094	C 6524	The Soviet Union	SRR5965459
410	F095	Stoneville 453	USA	SRR5965460
411	F096	Sulian 8909	The Soviet Union	SRR5965461
412	F097	Sulianmian 118	The Soviet Union	SRR5965462
413	F098	Sulianmian 12	The Soviet Union	SRR5965463
414	F099	Sulianmian 156	The Soviet Union	SRR5965464
415	F101	Sulianmian 78	The Soviet Union	SRR5965465
416	F102	Tukumanludimian	The Soviet Union	SRR5965466
417	F103	Uganda 3	Uganda	SRR5965467
418	F104	Zhong RI015	Henan, CHN	SRR5965468
419	F105	Zong1-61	Henan, CHN	SRR5965599
Ma, Z., He, S., Wang, X., Sun, J., Zhang, Y., Zhang, G., & Du, X. (2018). Resequencing a core collection of upland cotton identifies genomic variation and loci influencing fiber quality and yield. Nature genetics, 50(6), 803-813.

## Sheet:  336 G.barbadense  accessions
The 336 G.barbadense accessions used for sequence analysis of BM sequence analysis in our study
Number	Code	Name	Origin	SRA ID
1	18Y5001	SuB8915	Tajikistan, Soviet Union	SRR14194997
2	18Y5002	SuB8916	Tajikistan, Soviet Union	SRR14242066
3	18Y5004	Giza45-4-62-1d	Egypt	SRR14242388
4	18Y5005	Giza67bcd	Egypt	SRR14242454
5	18Y5007	Giza69-CN202	Egypt	SRR14242891
6	18Y5009	Giza75	Egypt	SRR14242905
7	18Y5010	Ba2365	Xinjiang, CHN	SRR14243176
8	18Y5013	C-6213	Uzbekistan, Soviet Union	SRR14243702
9	18Y5019	Changrong cotton 605	Jiangsu, CHN	SRR14244192
10	18Y5020	Carnac55	Egypt	SRR14244109
11	18Y5025	E24-3587	Jiangsu, CHN	SRR14251193
12	18Y5026	L-3398b	Xinjiang, CHN	SRR14251194
13	18Y5027	V9-2	Turkmenistan, Soviet Union	SRR14251379
14	18Y5028	FB-20	USA	SRR14251473
15	18Y5029	SOVINd	Xinjiang, CHN	SRR14251911
16	18Y5030	11/58-1/61	Jiangsu, CHN	SRR14252166
17	18Y5031	II15-3499	Tajikistan, Soviet Union	SRR14252872
18	18Y5032	4092	Egypt	SRR14263053
19	18Y5033	9363	Egypt	SRR14263183
20	18Y5034	5476-И	Turkmenistan, Soviet Union	SRR14263227
21	18Y5035	8981-И	Turkmenistan, Soviet Union	SRR14263294
22	18Y5042	SuB9102	Tajikistan, Soviet Union	SRR14263427
23	18Y5043	JiB91-46	Hebei, CHN	SRR14263428
24	18Y5048	SuB51bc	Tajikistan, Soviet Union	SRR14264083
25	18Y5049	SuB66	Tajikistan, Soviet Union	SRR14264085
26	18Y5050	7051	Yunnan, CHN	SRR14264172
27	18Y5051	Yunnan8040-2	Yunnan, CHN	SRR14264677
28	18Y5052	Tu86-6-17	Turkmenistan, Soviet Union	SRR14267046
29	18Y5053	Jiangsu changrong cottonc	Jiangsu, CHN	SRR14267254
30	18Y5054	HX86158	Yunnan, CHN	SRR14267268
31	18Y5056	XK90062	Xinjiang, CHN	SRR14268224
32	18Y5062	Giza57	Egypt	SRR14269657
33	18Y5064	Giza79	Egypt	SRR14269254
34	18Y5066	Syrian long-staple cotton	Syria	SRR14269877
35	18Y5068	Nisaifu	Uzbekistan, Soviet Union	SRR14275088
36	18Y5071	Super-okra changrong cotton	Xinjiang, CHN	SRR14277028
37	18Y5072	XK213	Xinjiang, CHN	SRR14277117
38	18Y5075	Hai92-138b	Henan, CHN	SRR14277739
39	18Y5076	ZZD178	Turkmenistan, Soviet Union	SRR14277847
40	18Y5078	Ashi91	Turkmenistan, Soviet Union	SRR14278400
41	18Y5079	Su7871-И	Turkmenistan, Soviet Union	SRR14289476
42	18Y5080	Su9943-И	Turkmenistan, Soviet Union	SRR14289758
43	18Y5084	7125	Jiangsu, CHN	SRR14291010
44	18Y5085	Yingzi6022b	Jiangsu, CHN	SRR14292619
45	18Y5086	Northwest island cotton	Uzbekistan, Soviet Union	SRR14293138
46	18Y5089	Okra island cotton	Xinjiang, CHN	SRR14294493
47	18Y5095	A6009	Xinjiang, CHN	SRR14297791
48	18Y5098	II15-3444	Tajikistan, Soviet Union	SRR14297432
49	18Y5099	II15-3460	Tajikistan, Soviet Union	SRR14298724
50	18Y5100	II15-3464	Tajikistan, Soviet Union	SRR14298734
51	18Y5101	II15-3493	Tajikistan, Soviet Union	SRR14306946
52	18Y5102	1500084	Jiangsu, CHN	SRR14307665
53	18Y5103	E24-3353	Jiangsu, CHN	SRR14307743
54	18Y5104	E24-3360	Jiangsu, CHN	SRR14308435
55	18Y5106	Menoufibc	Egypt	SRR14308474
56	18Y5107	ZH261	Henan, CHN	SRR14308791
57	18Y5108	HaiFu9	Henan, CHN	SRR14317023
58	18Y5110	7045	Xinjiang, CHN	SRR14318430
59	18Y5111	Hai66-170b	Xinjiang, CHN	SRR14318451
60	18Y5114	L3396	Xinjiang, CHN	SRR14318493
61	18Y5115	L3598	Xinjiang, CHN	SRR14318840
62	18Y5116	II15-3469	Tajikistan, Soviet Union	SRR14319005
63	18Y5117	SuB155	Tajikistan, Soviet Union	SRR14319216
64	18Y5118	L3404	Xinjiang, CHN	SRR14320044
65	18Y5119	DIMD67	Jiangsu, CHN	SRR14320079
66	18Y5120	L3402	Xinjiang, CHN	SRR14320147
67	18Y5121	II15-3428	Tajikistan, Soviet Union	SRR14320332
68	18Y5122	II15-3491	Tajikistan, Soviet Union	SRR14320333
69	18Y5123	II15-3506	Tajikistan, Soviet Union	SRR14320394
70	18Y5124	II15-3506-1	Tajikistan, Soviet Union	SRR14321705
71	18Y5126	Xiao8528	Xinjiang, CHN	SRR14324531
72	18Y5131	Ba3021	Xinjiang, CHN	SRR14328214
73	18Y5133	Ba3244	Xinjiang, CHN	SRR14328455
74	18Y5134	Moshi0	Azerbaijan, Soviet Union	SRR14331507
75	18Y5135	5904-И	Turkmenistan, Soviet Union	SRR14332380
76	18Y5136	SuB8912	Tajikistan, Soviet Union	SRR14338069
77	18Y5138	XH7b	Xinjiang, CHN	SRR14338455
78	18Y5144	JiB91-42	Hebei, CHN	SRR14339192
79	18Y5147	SuB69c	Tajikistan, Soviet Union	SRR14339797
80	18Y5148	BZ1248	Xinjiang, CHN	SRR14339909
81	18Y5163	AK7317	Xinjiang, CHN	SRR14340332
82	18Y5174	XK2442b	Xinjiang, CHN	SRR14341300
83	18Y5183	3761	Argentina	SRR14352190
84	18Y5200	YJ005499	Jiangsu, CHN	SRR14352282
85	18Y5205	YH7	Viet Nam	SRR14353161
86	W001	XH49	Xinjiang, CHN	SRR14293139
87	W002	XH39bc	Xinjiang, CHN	SRR14297992
88	W003	XH42bc	Xinjiang, CHN	SRR14298092
89	W004	XH38bd	Xinjiang, CHN	SRR14299291
90	W005	XH56	Xinjiang, CHN	SRR14307820
91	W006	XH55	Xinjiang, CHN	SRR14308436
92	W007	XH54d	Xinjiang, CHN	SRR14317049
93	W008	XH51d	Xinjiang, CHN	SRR14317033
94	W009	T10-280c	Xinjiang, CHN	SRR14318429
95	W010	XH43	Xinjiang, CHN	SRR14318841
96	W011	XH57	Xinjiang, CHN	SRR14320043
97	W012	XH53	Xinjiang, CHN	SRR14320146
98	W013	XH37b	Xinjiang, CHN	SRR14424682
99	W014	XH52	Xinjiang, CHN	SRR14424861
100	W015	XH58	Xinjiang, CHN	SRR14424536
101	W016	XH46d	Xinjiang, CHN	SRR14354832
102	W017	XH47	Xinjiang, CHN	SRR14359566
103	W018	XH41c	Xinjiang, CHN	SRR14367973
104	W019	XH48	Xinjiang, CHN	SRR14368743
105	W020	K-228	Xinjiang, CHN	SRR14373578
106	W021	08AW009	Xinjiang, CHN	SRR14373638
107	W022	TJK1	Tajikistan, Soviet Union	SRR14373870
108	W023	Giza68	Egypt	SRR14381435
109	W024	Giza77d	Egypt	SRR14381742
110	W025	Giza80ac	Egypt	SRR14397690
111	W026	Giza85b	Egypt	SRR14415777
112	W027	Pima86-6-17	USA	SRR14415812
113	W028	Giza1	Egypt	SRR14415947
114	W029	Giza2	Egypt	SRR14425895
115	W030	Giza76b	Egypt	SRR14428542
116	W031	Giza81bc	Egypt	SRR14430903
117	W032	Giza88	Egypt	SRR14452240
118	W033	Su7871-13N	Turkmenistan, Soviet Union	SRR14454945
119	W034	Su9943-13N	Turkmenistan, Soviet Union	SRR14455653
120	W035	G1453	Egypt	SRR14457358
121	W036	Giza20	Egypt	SRR14460635
122	W037	Damdara	Egypt	SRR14461620
123	W038	Giza45bc	Egypt	SRR14463549
124	W039	Giza70-2	Egypt	SRR14464593
125	W040	PimaS-3bd	USA	SRR14465078
126	W041	PiB9101	USA	SRR14470705
127	W042	Pimacotton	USA	SRR14470725
128	W043	Pima6	USA	SRR14470737
129	W044	Pima79-103b	USA	SRR14473023
130	W045	PiB94-1	USA	SRR14473063
131	W046	PimaS2a	USA	SRR14473064
132	W047	Pima67	USA	SRR14473324
133	W048	DP744	USA	SRR14474087
134	W049	DP353-1	USA	SRR14474102
135	W050	Coibaltb	USA	SRR14474123
136	W051	PS-7	Xinjiang, CHN	SRR14474124
137	W052	DP340	USA	SRR14474125
138	W053	Pima3c	USA	SRR14474991
139	W054	Pima5-1c	USA	SRR14475046
140	W055	Pima90-53b	USA	SRR14477161
141	W056	Pima calbolf	USA	SRR14477492
142	W057	Pima5-2c	USA	SRR14477817
143	W058	SuB89101	Tajikistan, Soviet Union	SRR14477987
144	W059	SuB54	Tajikistan, Soviet Union	SRR14478346
145	W060	SuB149	Tajikistan, Soviet Union	SRR14478619
146	W061	SuB153	Tajikistan, Soviet Union	SRR14478905
147	W062	SuB154b	Tajikistan, Soviet Union	SRR14574761
148	W063	SuB56	Tajikistan, Soviet Union	SRR14479796
149	W064	SuB67	Tajikistan, Soviet Union	SRR14480242
150	W065	9123И	Turkmenistan, Soviet Union	SRR14492034
151	W066	SuB9101	Tajikistan, Soviet Union	SRR14493034
152	W067	SuB9103	Tajikistan, Soviet Union	SRR14493084
153	W068	SuB24	Tajikistan, Soviet Union	SRR14493703
154	W069	504-Иb	Tajikistan, Soviet Union	SRR14493249
155	W070	SuK-12	Uzbekistan, Soviet Union	SRR14493881
156	W071	ZhongYa	Uzbekistan, Soviet Union	SRR14496124
157	W072	Su11	Uzbekistan, Soviet Union	SRR14506603
158	W073	9983И	Turkmenistan, Soviet Union	SRR14506614
159	W074	Su1241	Uzbekistan, Soviet Union	SRR14521029
160	W075	Su1243	Uzbekistan, Soviet Union	SRR14574942
161	W076	Su1248	Uzbekistan, Soviet Union	SRR14576240
162	W077	Su2283	Uzbekistan, Soviet Union	SRR14584133
163	W078	Su2515	Uzbekistan, Soviet Union	SRR14590185
164	W079	Su2525	Uzbekistan, Soviet Union	SRR14610263
165	W080	Su3965	Uzbekistan, Soviet Union	SRR14620890
166	W081	Su4294	Uzbekistan, Soviet Union	SRR14621285
167	W082	Su4314	Uzbekistan, Soviet Union	SRR14621966
168	W083	Su4394	Uzbekistan, Soviet Union	SRR14626114
169	W084	Su4396	Uzbekistan, Soviet Union	SRR14626355
170	W085	Su4398	Uzbekistan, Soviet Union	SRR14626646
171	W086	Su4399	Uzbekistan, Soviet Union	SRR14630876
172	W087	Su4401	Uzbekistan, Soviet Union	SRR14630937
173	W088	Su5803	Uzbekistan, Soviet Union	SRR14631524
174	W089	Su5931	Uzbekistan, Soviet Union	SRR14631257
175	W091	Su90197	Uzbekistan, Soviet Union	SRR14638686
176	W092	Su90198	Uzbekistan, Soviet Union	SRR14639046
177	W093	Su90199	Uzbekistan, Soviet Union	SRR14639071
178	W094	Su90200	Uzbekistan, Soviet Union	SRR14639170
179	W095	TJK2	Tajikistan, Soviet Union	SRR14639421
180	W096	C352	Shanghai, CHN	SRR15178771
181	W097	C605b	Shanghai, CHN	SRR14645222
182	W098	C6249b	Uzbekistan, Soviet Union	SRR14654597
183	W099	Ashmoni	Egypt	SRR14654681
184	W100	LuoSaiNa	Egypt	SRR14654727
185	W101	MoShi729	Azerbaijan, Soviet Union	SRR15179096
186	W102	Antigua	Antigua	SRR14655077
187	W103	Mo1431	Xinjiang, CHN	SRR14663542
188	W104	AShi91	Turkmenistan, Soviet Union	SRR14674270
189	W105	SUD1	Sudan	SRR14674242
190	W106	Peru cotton	Peru	SRR14678701
191	W107	Bai185	Egypt	SRR14684252
192	W108	YeJiHong	Egypt	SRR14684534
193	W109	Lushnje	Albania	SRR14684874
194	W110	AShi	Turkmenistan, Soviet Union	SRR14684953
195	W111	PYE cotton	USA	SRR14689373
196	W112	SUD2	Sudan	SRR14689623
197	W113	SYR cotton	Syria	SRR14689650
198	W114	West Indies	West Indies	SRR14689651
199	W115	CA275	Canada	SRR14690722
200	W116	LuoSaiYab	Albania	SRR14689794
201	W117	Barl	Sudan	SRR14692826
202	W118	YunNan3	Yunnan, CHN	SRR14693179
203	W119	JiB91-47	Hebei, CHN	SRR14693233
204	W120	JiB91-41	Hebei, CHN	SRR14693305
205	W121	JiB91-49	Hebei, CHN	SRR14698475
206	W122	JiB91-44	Hebei, CHN	SRR14699176
207	W123	JiB91-46	Hebei, CHN	SRR14699478
208	W124	Ji92-113	Hebei, CHN	SRR14702056
209	W125	PingYuan1	Guangdong, CHN	SRR14709011
210	W126	Hai7124abcd	Jiangsu, CHN	SRR14709004
211	W127	Hai1b	Henan, CHN	SRR14710531
212	W128	HX86225	Yunnan, CHN	SRR14710509
213	W129	XK90062	Xinjiang, CHN	SRR14710882
214	W130	XkK4102	Xinjiang, CHN	SRR14710820
215	W131	65-3028-5	Jiangsu, CHN	SRR14711546
216	W132	65-3049-6b	Jiangsu, CHN	SRR14712051
217	W133	YueJin1ab	Yunnan, CHN	SRR14711156
218	W134	YuanMou2	Yunnan, CHN	SRR14725346
219	W135	KangWei2	Henan, CHN	SRR14718669
220	W136	A6009	Xinjiang, CHN	SRR14718735
221	W137	Yue51-11c	Yunnan, CHN	SRR14725729
222	W138	HaiFu6	Henan, CHN	SRR14728049
223	W139	BZ1248	Xinjiang, CHN	SRR14728219
224	W140	BZ266	Xinjiang, CHN	SRR14728958
225	W141	BZ3410	Xinjiang, CHN	SRR14729374
226	W142	BZ47-65	Xinjiang, CHN	SRR14729867
227	W143	BZ4932	Xinjiang, CHN	SRR14729821
228	W144	BZ5-23	Xinjiang, CHN	SRR14729823
229	W145	BZ843037b	Xinjiang, CHN	SRR14736214
230	W146	ShihzV4-2	Xinjiang, CHN	SRR14731657
231	W147	ShihzV7-4	Xinjiang, CHN	SRR14739757
232	W148	KK86-42	Xinjiang, CHN	SRR14739818
233	W149	KKH-8660	Xinjiang, CHN	SRR14741662
234	W150	AK3836	Xinjiang, CHN	SRR14742457
235	W151	AK4154	Xinjiang, CHN	SRR14742464
236	W152	AK4215	Xinjiang, CHN	SRR14742543
237	W153	AK44251	Xinjiang, CHN	SRR14742521
238	W154	AK785-3b	Xinjiang, CHN	SRR14744693
239	W155	AK86430	Xinjiang, CHN	SRR14746074
240	W156	KakV79-669	Xinjiang, CHN	SRR15178762
241	W157	XK163-4-1	Xinjiang, CHN	SRR14749057
242	W158	XK198-1	Xinjiang, CHN	SRR14754636
243	W159	XK399-8	Xinjiang, CHN	SRR14756478
244	W160	XK90006	Xinjiang, CHN	SRR14758435
245	W161	XK90098	Xinjiang, CHN	SRR14758996
246	W162	XK90103	Xinjiang, CHN	SRR14759226
247	W163	XkK403-8	Xinjiang, CHN	SRR14763477
248	W164	BZ873112	Xinjiang, CHN	SRR14763822
249	W165	XkK106	Xinjiang, CHN	SRR14764704
250	W166	XkK107d	Xinjiang, CHN	SRR15179097
251	W167	AK324	Xinjiang, CHN	SRR14779502
252	W168	Hai92-137	Henan, CHN	SRR14784382
253	W169	BZ1120	Xinjiang, CHN	SRR14784942
254	W170	YueLing2	Yunnan, CHN	SRR14787563
255	W171	BZ4256	Xinjiang, CHN	SRR14793675
256	W172	BZ4021	Xinjiang, CHN	SRR14793643
257	W173	YH3	Viet Nam	SRR14800526
258	W174	YH4	Viet Nam	SRR15175252
259	W175	YH5	Viet Nam	SRR14802571
260	W176	YH6	Viet Nam	SRR14803407
261	W177	YH9	Viet Nam	SRR14806152
262	W178	YH10	Viet Nam	SRR14804788
263	W179	JH1ab	Xinjiang, CHN	SRR14807101
264	W180	XH3ab	Xinjiang, CHN	SRR14812769
265	W181	XH5ab	Xinjiang, CHN	SRR14812825
266	W182	XH6bc	Xinjiang, CHN	SRR14812988
267	W183	XH8bc	Xinjiang, CHN	SRR14820279
268	W184	XH9	Xinjiang, CHN	SRR14826247
269	W185	XH10ab	Xinjiang, CHN	SRR14826177
270	W186	XH11ab	Xinjiang, CHN	SRR14827022
271	W187	XH12bc	Xinjiang, CHN	SRR14826994
272	W188	XH13ab	Xinjiang, CHN	SRR14839376
273	W189	XH14c	Xinjiang, CHN	SRR14843377
274	W190	XH15bc	Xinjiang, CHN	SRR14845116
275	W191	XH17cd	Xinjiang, CHN	SRR14860517
276	W192	XH18bc	Xinjiang, CHN	SRR14861248
277	W193	XH19b	Xinjiang, CHN	SRR14861715
278	W194	XH20bc	Xinjiang, CHN	SRR14862865
279	W195	XH21abd	Xinjiang, CHN	SRR14866432
280	W196	XH22bc	Xinjiang, CHN	SRR14865780
281	W197	XH23b	Xinjiang, CHN	SRR14865837
282	W198	XH24bc	Xinjiang, CHN	SRR14865885
283	W199	XH25ab	Xinjiang, CHN	SRR14867313
284	W200	XH26bc	Xinjiang, CHN	SRR14867316
285	W201	XH27bc	Xinjiang, CHN	SRR14867393
286	W202	XH28bc	Xinjiang, CHN	SRR14867516
287	W203	XH29abd	Xinjiang, CHN	SRR14868399
288	W204	XH30b	Xinjiang, CHN	SRR14868670
289	W205	XH31bc	Xinjiang, CHN	SRR14876334
290	W206	XH33ab	Xinjiang, CHN	SRR14885687
291	W207	XH34bc	Xinjiang, CHN	SRR14886511
292	W208	XH35bcd	Xinjiang, CHN	SRR14885982
293	W209	BZ4150	Xinjiang, CHN	SRR14886039
294	W210	TH1	Xinjiang, CHN	SRR14889329
295	W211	TH2ad	Xinjiang, CHN	SRR14887867
296	W212	ShiH219	Xinjiang, CHN	SRR15179535
297	W213	HM-1	Xinjiang, CHN	SRR14901857
298	W214	XH44cd	Xinjiang, CHN	SRR14902654
299	W215	K-103b	Xinjiang, CHN	SRR14902866
300	W216	K-132	Xinjiang, CHN	SRR14902813
301	W217	2И3	Turkmenistan, Soviet Union	SRR14903008
302	W218	910Иab	Turkmenistan, Soviet Union	SRR14912901
303	W219	5476И	Turkmenistan, Soviet Union	SRR14916416
304	W220	9122И	Turkmenistan, Soviet Union	SRR14917667
305	W221	C6037	Uzbekistan, Soviet Union	SRR14918271
306	W222	8704И	Turkmenistan, Soviet Union	SRR14920681
307	W224	5230B	Tajikistan, Soviet Union	SRR14919070
308	W225	8763Иa	Turkmenistan, Soviet Union	SRR14923910
309	W226	9140И	Turkmenistan, Soviet Union	SRR14920676
310	W227	9763И	Turkmenistan, Soviet Union	SRR14924436
311	W228	Mi10b	Shanghai, CHN	SRR14993817
312	W229	HunXuan8	Xinjiang, CHN	SRR14952062
313	W230	KakY9-2	Xinjiang, CHN	SRR14936362
314	W231	SL1ab	Xinjiang, CHN	SRR15041694
315	W232	ZaoC1	Yunnan, CHN	SRR15041586
316	W233	Giza30	Egypt	SRR14520495
317	W234	BZ47-65	Xinjiang, CHN	SRR14506489
318	W235	BZ3119	Xinjiang, CHN	SRR14494446
319	W236	Yue51b	Yunnan, CHN	SRR14493700
320	W237	Yue51-2-42	Yunnan, CHN	SRR14492763
321	W238	BZ4159	Xinjiang, CHN	SRR14479841
322	W239	Hai-cw	Henan, CHN	SRR14478620
323	W240	BZ3410	Xinjiang, CHN	SRR14470782
324	W241	DaXuan71c	Yunnan, CHN	SRR14463554
325	W242	И24-3386	Turkmenistan, Soviet Union	SRR14460420
326	W244	PIMAb	USA	SRR14453881
327	W245	700Qd	USA	SRR14428100
328	W246	572Q	USA	SRR14427017
329	W247	XH16a	Xinjiang, CHN	SRR14424483
330	W248	XH36bd	Xinjiang, CHN	SRR14415796
331	W249	K-128d	Xinjiang, CHN	SRR14398035
332	W250	K-136	Xinjiang, CHN	SRR14381502
333	W251	XH60	Xinjiang, CHN	SRR14374119
334	W252	K-335	Xinjiang, CHN	SRR14374118
335	W253	S03	Xinjiang, CHN	SRR14373577
336	W254	Naire	Xinjiang, CHN	SRR14368434
Zhao, N., Wang, W., Grover, C. E., Jiang, K., Pan, Z., Guo, B., & Hua, J. (2022). Genomic and GWAS analyses demonstrate phylogenomic relationships of Gossypium barbadense in China and selection for fibre length, lint percentage and Fusarium wilt resistance. Plant Biotechnology Journal, 20(4), 691-710.

## Sheet: MYB113.G.barbadense. SNP.500kb
rs#	alleles	chrom	pos	strand	assembly#	center	protLSID	assayLSID	panelLSID	QCcode	18Y5001	18Y5002	18Y5004	18Y5005	18Y5007	18Y5009	18Y5010	18Y5013	18Y5019	18Y5020	18Y5025	18Y5026	18Y5027	18Y5028	18Y5029	18Y5030	18Y5031	18Y5032	18Y5033	18Y5034	18Y5035	18Y5042	18Y5043	18Y5048	18Y5049	18Y5050	18Y5051	18Y5052	18Y5053	18Y5054	18Y5056	18Y5062	18Y5064	18Y5066	18Y5068	18Y5071	18Y5072	18Y5075	18Y5076
SGBAR_A07_11008348	A/G	GBAR_A07	11008348	+	NA	NA	NA	NA	NA	NA	A	A	A	A	A	A	A	A	N	A	A	A	A	A	R	A	A	A	A	G	A	A	A	G	A	A	G	R	A	A	A	R	A	A	A	A	A	A	A
SGBAR_A07_11008410	A/G	GBAR_A07	11008410	+	NA	NA	NA	NA	NA	NA	A	A	A	A	A	A	A	A	N	A	A	A	A	A	R	A	A	A	A	G	A	A	A	G	A	A	G	R	A	A	A	R	A	A	A	A	A	A	A
SGBAR_A07_11009088	G/A	GBAR_A07	11009088	+	NA	NA	NA	NA	NA	NA	G	G	G	G	G	G	G	G	G	G	G	G	G	G	N	G	G	G	G	A	G	G	G	A	G	G	A	A	G	G	G	R	G	G	G	N	G	G	G
SGBAR_A07_11009121	C/T	GBAR_A07	11009121	+	NA	NA	NA	NA	NA	NA	C	C	C	C	C	C	C	C	C	C	C	C	C	C	N	C	C	C	C	T	C	C	C	T	C	C	T	N	C	C	C	Y	C	C	C	C	C	C	C
SGBAR_A07_11009200	T/G	GBAR_A07	11009200	+	NA	NA	NA	NA	NA	NA	T	T	T	T	T	T	T	T	T	T	T	T	T	T	N	T	T	T	T	N	T	T	T	G	T	T	G	N	T	T	T	K	T	T	T	T	T	T	T
SGBAR_A07_11009616	G/A	GBAR_A07	11009616	+	NA	NA	NA	NA	NA	NA	G	G	G	G	G	G	G	G	G	G	G	G	G	G	R	G	G	N	G	A	N	G	G	A	G	G	A	R	G	G	G	R	G	G	G	G	G	G	G
SGBAR_A07_11009630	G/A	GBAR_A07	11009630	+	NA	NA	NA	NA	NA	NA	G	G	G	G	G	G	G	G	G	G	G	G	G	G	R	G	G	N	G	A	N	G	G	A	G	G	A	R	G	G	G	R	G	G	G	G	G	G	G
SGBAR_A07_11009885	G/A	GBAR_A07	11009885	+	NA	NA	NA	NA	NA	NA	G	G	G	G	G	G	G	G	N	G	G	G	G	G	R	G	G	G	G	A	G	G	G	A	G	G	A	R	G	G	G	R	G	G	N	G	G	G	G
SGBAR_A07_11010285	T/C	GBAR_A07	11010285	+	NA	NA	NA	NA	NA	NA	T	T	T	T	T	T	T	T	T	T	T	T	T	T	N	T	T	T	T	C	T	N	T	C	T	T	C	Y	T	T	T	Y	T	T	T	T	T	T	T
SGBAR_A07_11010389	G/A	GBAR_A07	11010389	+	NA	NA	NA	NA	NA	NA	G	G	G	G	G	G	G	G	G	G	G	G	G	G	G	G	G	N	G	A	G	N	G	A	G	G	A	R	G	G	G	N	G	G	G	G	G	G	G
SGBAR_A07_11010399	G/T	GBAR_A07	11010399	+	NA	NA	NA	NA	NA	NA	G	G	G	G	G	G	G	G	G	G	G	G	G	G	G	G	G	N	G	T	G	N	G	T	G	G	T	K	G	G	G	N	G	G	G	G	G	G	G
SGBAR_A07_11010480	G/A	GBAR_A07	11010480	+	NA	NA	NA	NA	NA	NA	G	G	G	G	G	G	G	G	G	G	G	G	G	G	G	G	G	G	G	A	G	G	G	A	G	G	A	R	G	G	G	R	G	G	G	G	G	G	G
SGBAR_A07_11010649	C/T	GBAR_A07	11010649	+	NA	NA	NA	NA	NA	NA	C	C	C	C	C	N	C	C	C	C	C	C	C	C	N	N	C	C	C	T	N	C	C	T	C	C	T	Y	C	C	C	Y	C	C	C	C	C	C	C
SGBAR_A07_11010660	G/A	GBAR_A07	11010660	+	NA	NA	NA	NA	NA	NA	G	G	G	G	G	N	G	G	G	G	G	G	G	G	N	N	G	G	G	A	N	G	G	A	G	G	A	R	G	G	G	R	G	G	G	G	G	G	G
SGBAR_A07_11010780	A/T	GBAR_A07	11010780	+	NA	NA	NA	NA	NA	NA	A	A	A	A	A	A	A	A	A	A	A	A	A	A	W	N	A	A	A	T	A	A	A	T	A	A	T	W	A	A	A	W	A	A	A	A	A	A	A
SGBAR_A07_11011035	G/A	GBAR_A07	11011035	+	NA	NA	NA	NA	NA	NA	G	G	G	G	G	G	G	G	G	G	G	G	G	G	R	G	G	G	G	A	G	G	G	A	G	G	A	R	G	G	G	R	G	G	G	G	G	G	G
SGBAR_A07_11011207	G/A	GBAR_A07	11011207	+	NA	NA	NA	NA	NA	NA	G	G	G	G	G	G	G	G	N	G	G	G	G	G	R	G	G	G	G	A	G	G	G	A	G	G	A	R	G	G	G	R	G	G	G	G	G	G	G
SGBAR_A07_11012860	C/T	GBAR_A07	11012860	+	NA	NA	NA	NA	NA	NA	C	C	C	C	C	C	C	C	C	C	C	C	C	C	Y	C	C	C	C	T	C	C	C	T	C	C	T	T	N	C	C	Y	C	C	C	C	C	C	C
SGBAR_A07_11013346	T/C	GBAR_A07	11013346	+	NA	NA	NA	NA	NA	NA	T	T	T	T	T	T	T	T	T	T	T	T	T	T	Y	T	T	N	N	C	T	T	T	C	T	T	N	Y	T	T	T	Y	T	T	T	T	T	T	T
SGBAR_A07_11014042	C/A	GBAR_A07	11014042	+	NA	NA	NA	NA	NA	NA	C	C	C	C	C	C	C	C	C	C	C	C	C	C	M	C	C	C	C	A	N	C	C	A	C	C	A	M	C	C	C	M	C	C	C	C	C	C	C
SGBAR_A07_11014140	T/G	GBAR_A07	11014140	+	NA	NA	NA	NA	NA	NA	T	T	T	T	T	T	T	T	T	T	T	T	T	T	K	T	T	T	T	G	T	T	T	G	T	T	G	K	N	T	T	K	T	T	T	T	T	T	T
SGBAR_A07_11014457	G/A	GBAR_A07	11014457	+	NA	NA	NA	NA	NA	NA	G	G	G	G	G	G	G	G	G	G	G	N	G	G	G	G	G	G	G	A	G	G	G	A	G	G	A	R	G	G	G	R	G	G	G	G	G	G	G
SGBAR_A07_11014982	G/A	GBAR_A07	11014982	+	NA	NA	NA	NA	NA	NA	G	G	G	G	G	G	G	G	G	G	G	G	G	G	N	G	G	G	G	A	G	G	G	A	G	G	A	R	G	G	G	R	G	G	G	G	G	G	G
SGBAR_A07_11015055	G/A	GBAR_A07	11015055	+	NA	NA	NA	NA	NA	NA	G	G	G	N	G	G	G	G	G	G	G	G	G	G	G	G	G	G	G	A	G	G	G	A	G	G	A	R	G	G	G	R	G	G	G	G	G	N	G
SGBAR_A07_11015313	C/T	GBAR_A07	11015313	+	NA	NA	NA	NA	NA	NA	C	C	C	C	C	C	C	C	N	C	C	C	C	C	Y	C	C	C	C	T	C	C	C	T	C	C	T	Y	C	C	C	Y	C	N	C	C	C	C	C
SGBAR_A07_11016813	A/G	GBAR_A07	11016813	+	NA	NA	NA	NA	NA	NA	N	A	N	A	A	N	A	A	N	A	A	A	A	A	N	A	A	A	A	G	A	A	A	G	A	A	G	R	A	A	A	N	A	A	N	A	A	A	A
SGBAR_A07_11016869	T/C	GBAR_A07	11016869	+	NA	NA	NA	NA	NA	NA	T	T	T	T	T	T	T	T	N	N	T	T	T	T	N	T	T	T	T	C	T	T	T	C	T	T	C	Y	T	T	T	Y	T	T	T	T	T	T	T
SGBAR_A07_11017240	A/G	GBAR_A07	11017240	+	NA	NA	NA	NA	NA	NA	A	A	A	A	N	A	A	A	A	N	A	A	A	A	A	A	A	A	A	G	A	A	A	N	A	A	G	R	A	A	N	N	A	A	A	A	A	A	A
SGBAR_A07_11017331	G/T	GBAR_A07	11017331	+	NA	NA	NA	NA	NA	NA	G	G	G	G	G	G	G	G	G	G	G	N	G	G	G	G	G	G	G	T	G	G	G	T	G	G	N	K	G	N	G	K	G	G	G	G	G	G	G
SGBAR_A07_11017415	T/G	GBAR_A07	11017415	+	NA	NA	NA	NA	NA	NA	T	T	T	T	T	T	T	T	T	T	T	T	T	T	N	T	T	T	T	G	T	T	T	G	T	T	G	K	N	N	N	K	T	T	T	T	T	T	T
SGBAR_A07_11017636	G/T	GBAR_A07	11017636	+	NA	NA	NA	NA	NA	NA	G	G	G	G	G	G	G	G	G	G	G	G	G	N	N	G	G	G	G	N	G	G	G	T	G	G	T	K	G	G	N	K	G	G	G	G	G	G	G
SGBAR_A07_11017673	G/A	GBAR_A07	11017673	+	NA	NA	NA	NA	NA	NA	G	G	G	G	G	G	G	G	G	G	G	G	G	N	N	G	G	G	G	A	G	G	G	A	G	G	A	R	G	G	N	R	N	G	G	G	G	G	G
SGBAR_A07_11017775	C/T	GBAR_A07	11017775	+	NA	NA	NA	NA	NA	NA	C	C	C	C	C	C	C	C	C	C	C	C	C	N	N	C	C	C	C	T	C	C	C	T	C	C	T	Y	C	C	N	Y	C	N	C	C	C	C	C
SGBAR_A07_11018015	T/C	GBAR_A07	11018015	+	NA	NA	NA	NA	NA	NA	T	T	T	T	T	T	T	N	T	T	T	T	T	T	Y	T	T	T	T	C	T	T	T	C	T	N	C	Y	T	T	T	Y	T	T	T	T	T	T	T
SGBAR_A07_11018142	G/A	GBAR_A07	11018142	+	NA	NA	NA	NA	NA	NA	G	G	G	G	G	N	G	G	N	G	G	G	N	G	R	G	G	G	G	A	G	G	G	A	G	N	A	R	G	G	G	A	G	G	G	G	G	G	G
SGBAR_A07_11018189	A/T	GBAR_A07	11018189	+	NA	NA	NA	NA	NA	NA	A	A	A	A	A	A	A	A	N	A	A	A	A	A	W	A	A	A	A	T	A	A	A	T	A	N	T	W	A	A	A	T	A	A	A	A	A	A	A
SGBAR_A07_11019548	C/G	GBAR_A07	11019548	+	NA	NA	NA	NA	NA	NA	C	C	C	C	N	C	C	C	C	C	C	C	C	C	S	C	C	C	C	G	C	C	N	C	C	C	G	S	C	C	C	S	C	C	C	C	C	C	C
SGBAR_A07_11019956	G/T	GBAR_A07	11019956	+	NA	NA	NA	NA	NA	NA	G	G	G	G	G	G	G	G	G	G	G	G	G	G	N	G	G	G	N	T	G	G	G	T	G	G	T	K	G	N	G	K	G	G	G	G	G	G	N
SGBAR_A07_11020198	T/A	GBAR_A07	11020198	+	NA	NA	NA	NA	NA	NA	T	T	T	N	T	T	N	T	T	T	T	T	T	T	N	T	T	T	T	A	T	T	T	T	T	T	A	W	W	T	T	W	N	T	T	T	T	T	N
SGBAR_A07_11020199	T/A	GBAR_A07	11020199	+	NA	NA	NA	NA	NA	NA	T	T	T	T	T	T	N	T	T	T	T	T	T	T	N	T	T	T	T	A	T	T	T	T	T	T	A	W	T	T	T	W	N	T	T	T	T	T	T
SGBAR_A07_11020403	T/A	GBAR_A07	11020403	+	NA	NA	NA	NA	NA	NA	T	T	T	T	T	T	T	T	T	T	T	T	T	T	N	T	T	T	T	A	T	T	T	A	T	T	A	W	T	T	T	W	T	T	T	T	T	T	T
SGBAR_A07_11020594	A/G	GBAR_A07	11020594	+	NA	NA	NA	NA	NA	NA	A	A	A	A	A	A	A	A	A	A	A	A	A	A	R	A	A	A	A	G	N	A	A	G	A	A	G	R	A	A	A	N	A	A	A	A	A	A	A
SGBAR_A07_11020847	T/C	GBAR_A07	11020847	+	NA	NA	NA	NA	NA	NA	T	T	T	T	T	T	T	T	T	T	T	T	T	T	Y	T	T	T	N	C	N	T	T	C	T	T	C	Y	T	T	T	N	T	T	T	T	T	T	T
SGBAR_A07_11021234	A/G	GBAR_A07	11021234	+	NA	NA	NA	NA	NA	NA	A	A	A	A	A	A	A	A	A	A	A	N	A	A	R	A	A	A	A	G	A	A	A	G	A	A	G	R	A	A	A	R	A	A	A	A	A	A	A
SGBAR_A07_11021403	T/C	GBAR_A07	11021403	+	NA	NA	NA	NA	NA	NA	N	T	T	T	T	T	T	T	T	T	N	N	T	T	Y	T	T	T	T	C	N	T	T	C	T	T	C	Y	T	T	T	N	T	T	T	T	T	N	T
SGBAR_A07_11021522	T/C	GBAR_A07	11021522	+	NA	NA	NA	NA	NA	NA	T	T	T	T	T	N	T	T	T	T	T	T	T	T	N	T	T	T	T	C	N	T	T	C	T	T	C	Y	T	T	T	Y	T	T	T	T	T	N	T
SGBAR_A07_11021636	G/A	GBAR_A07	11021636	+	NA	NA	NA	NA	NA	NA	G	G	G	G	G	G	G	G	G	G	G	G	G	G	N	G	G	G	G	A	N	G	G	A	G	G	A	R	G	G	G	R	G	G	G	G	G	G	G
SGBAR_A07_11022560	G/A	GBAR_A07	11022560	+	NA	NA	NA	NA	NA	NA	G	G	G	G	G	G	G	G	G	G	G	G	G	G	R	G	G	G	G	A	G	G	G	A	G	G	A	R	G	G	G	R	G	G	G	G	G	G	G
SGBAR_A07_11022699	C/T	GBAR_A07	11022699	+	NA	NA	NA	NA	NA	NA	C	C	C	C	C	C	C	C	C	C	C	C	C	C	C	C	C	C	C	N	C	C	C	T	C	C	T	Y	C	C	C	Y	C	C	C	C	C	C	C
SGBAR_A07_11023184	A/C	GBAR_A07	11023184	+	NA	NA	NA	NA	NA	NA	A	A	A	A	A	A	A	A	A	A	A	A	A	A	A	A	A	A	A	C	A	A	A	C	A	A	C	M	A	A	N	M	A	A	A	A	A	A	A
SGBAR_A07_11023293	C/T	GBAR_A07	11023293	+	NA	NA	NA	NA	NA	NA	N	C	C	C	C	C	C	C	C	C	C	C	C	C	C	C	C	C	C	T	C	C	C	T	C	C	T	Y	C	C	C	Y	C	C	C	C	C	C	C
SGBAR_A07_11023302	T/C	GBAR_A07	11023302	+	NA	NA	NA	NA	NA	NA	N	T	T	T	T	T	T	T	T	T	T	T	T	T	T	T	T	T	T	N	T	T	T	C	T	T	C	Y	T	T	T	Y	T	T	T	T	T	T	T
SGBAR_A07_11023335	G/A	GBAR_A07	11023335	+	NA	NA	NA	NA	NA	NA	N	G	G	G	G	G	G	G	G	G	G	G	G	G	N	G	G	G	G	A	G	G	G	A	G	G	A	R	G	G	G	R	G	G	G	G	G	G	G
SGBAR_A07_11023442	C/G	GBAR_A07	11023442	+	NA	NA	NA	NA	NA	NA	C	C	C	C	C	C	C	C	C	C	C	C	C	C	S	C	C	C	C	G	C	C	C	G	C	C	G	G	C	C	C	S	C	C	C	C	C	C	N
SGBAR_A07_11023447	G/A	GBAR_A07	11023447	+	NA	NA	NA	NA	NA	NA	G	G	G	G	G	G	G	G	G	G	G	G	G	G	R	G	G	G	G	A	G	G	G	A	G	G	A	A	G	G	G	R	N	G	G	G	G	G	N
SGBAR_A07_11023956	G/A	GBAR_A07	11023956	+	NA	NA	NA	NA	NA	NA	G	G	G	G	G	N	G	G	G	G	G	G	G	G	R	G	G	G	G	A	G	N	G	A	G	G	A	R	G	G	G	R	G	G	G	G	G	G	G
SGBAR_A07_11024034	A/G	GBAR_A07	11024034	+	NA	NA	NA	NA	NA	NA	N	A	A	A	A	N	A	A	A	A	A	N	A	A	R	A	A	A	A	G	A	A	A	G	A	A	G	R	A	A	A	R	A	A	A	A	A	A	A
SGBAR_A07_11024143	T/A	GBAR_A07	11024143	+	NA	NA	NA	NA	NA	NA	T	T	T	T	T	T	T	T	T	T	T	T	T	T	N	T	T	T	T	A	T	T	T	A	T	T	A	W	T	T	T	W	T	T	T	T	T	T	T
SGBAR_A07_11024220	A/G	GBAR_A07	11024220	+	NA	NA	NA	NA	NA	NA	A	A	A	A	A	A	N	A	A	A	A	A	A	A	R	A	A	A	A	G	A	A	A	G	A	A	G	R	A	A	A	R	A	A	A	A	A	A	A
SGBAR_A07_11024600	A/G	GBAR_A07	11024600	+	NA	NA	NA	NA	NA	NA	A	A	A	A	A	A	A	A	A	A	A	A	A	A	N	A	A	N	A	G	A	A	A	G	A	A	G	G	A	A	N	R	A	A	A	A	A	A	A
SGBAR_A07_11024605	T/C	GBAR_A07	11024605	+	NA	NA	NA	NA	NA	NA	T	T	T	T	T	T	T	T	T	T	T	T	T	T	N	T	T	T	T	C	T	T	T	C	T	T	C	C	T	T	N	Y	T	T	T	T	T	T	T
SGBAR_A07_11024659	A/G	GBAR_A07	11024659	+	NA	NA	NA	NA	NA	NA	A	A	A	A	A	A	A	A	N	A	A	A	A	A	A	A	A	A	A	G	N	A	A	G	A	A	G	N	A	A	N	R	A	A	A	A	A	N	A
SGBAR_A07_11024830	T/C	GBAR_A07	11024830	+	NA	NA	NA	NA	NA	NA	T	T	T	T	T	T	T	T	T	T	T	T	T	T	Y	T	T	T	T	C	T	T	T	C	T	T	C	C	T	T	T	Y	T	T	T	T	T	T	T
SGBAR_A07_11024841	T/C	GBAR_A07	11024841	+	NA	NA	NA	NA	NA	NA	T	T	T	T	T	T	T	T	T	T	T	T	T	T	Y	T	T	T	T	C	T	T	T	C	T	T	C	C	T	T	T	Y	T	T	T	T	T	T	T
SGBAR_A07_11024957	C/G	GBAR_A07	11024957	+	NA	NA	NA	NA	NA	NA	C	C	C	C	C	C	C	C	C	C	C	C	C	N	S	C	C	C	C	G	N	C	C	G	C	C	G	G	C	C	C	G	C	N	C	C	C	C	C
SGBAR_A07_11025072	G/A	GBAR_A07	11025072	+	NA	NA	NA	NA	NA	NA	G	G	G	G	G	G	G	G	G	G	G	G	G	G	R	G	G	G	G	A	N	G	G	A	G	G	A	A	G	G	G	R	G	G	G	G	G	G	G
SGBAR_A07_11025160	C/T	GBAR_A07	11025160	+	NA	NA	NA	NA	NA	NA	C	C	C	C	C	C	C	N	C	C	C	C	C	C	N	C	C	C	C	T	C	C	C	T	C	C	T	Y	C	C	C	Y	C	C	C	C	N	C	C
SGBAR_A07_11025495	G/C	GBAR_A07	11025495	+	NA	NA	NA	NA	NA	NA	G	G	G	G	G	G	G	G	N	G	G	G	G	G	G	G	G	G	G	C	G	G	G	C	G	G	C	N	G	G	G	S	G	G	G	G	G	G	G
SGBAR_A07_11025567	G/A	GBAR_A07	11025567	+	NA	NA	NA	NA	NA	NA	G	G	G	G	G	G	G	G	N	G	G	G	G	G	N	G	G	G	N	A	G	G	G	A	G	G	A	R	G	G	G	R	G	G	G	G	G	G	G
SGBAR_A07_11025583	C/T	GBAR_A07	11025583	+	NA	NA	NA	NA	NA	NA	C	C	C	C	C	C	C	C	N	N	C	C	C	C	N	C	C	C	N	T	C	C	C	T	C	C	T	Y	C	N	N	Y	C	C	C	C	C	C	C
SGBAR_A07_11025815	A/G	GBAR_A07	11025815	+	NA	NA	NA	NA	NA	NA	A	A	A	A	A	A	A	A	A	A	A	A	A	A	A	A	A	A	A	G	A	A	A	G	A	A	G	R	A	A	A	R	A	A	A	A	A	A	A
SGBAR_A07_11025836	G/C	GBAR_A07	11025836	+	NA	NA	NA	NA	NA	NA	G	G	G	G	G	G	G	G	G	G	G	G	G	G	N	G	G	G	G	C	G	G	G	C	G	G	C	S	G	G	G	S	G	G	G	G	G	G	G
SGBAR_A07_11025926	C/G	GBAR_A07	11025926	+	NA	NA	NA	NA	NA	NA	C	C	C	C	C	C	C	C	C	C	C	C	C	C	S	C	C	C	C	G	C	C	C	G	C	C	G	S	C	C	C	S	C	C	C	C	N	N	C
SGBAR_A07_11026303	C/T	GBAR_A07	11026303	+	NA	NA	NA	NA	NA	NA	C	C	C	C	C	C	C	C	C	C	C	C	C	C	Y	C	C	C	C	T	N	C	C	T	C	C	T	Y	C	C	C	Y	C	C	C	C	C	C	C
SGBAR_A07_11026304	T/G	GBAR_A07	11026304	+	NA	NA	NA	NA	NA	NA	T	T	T	T	T	T	T	T	T	T	T	T	T	T	K	T	T	T	T	G	T	T	T	G	T	T	G	K	T	T	T	K	T	T	T	T	T	T	T
SGBAR_A07_11026575	A/T	GBAR_A07	11026575	+	NA	NA	NA	NA	NA	NA	A	A	A	A	N	A	A	A	A	A	N	A	A	A	N	A	A	A	A	T	A	A	A	T	A	A	T	W	A	A	A	W	A	A	A	A	A	A	A
SGBAR_A07_11026700	T/C	GBAR_A07	11026700	+	NA	NA	NA	NA	NA	NA	T	T	T	T	T	T	T	T	T	T	T	T	T	T	Y	T	T	T	T	C	T	T	T	C	T	T	C	Y	T	T	T	Y	T	T	T	T	T	T	T
SGBAR_A07_11026900	G/A	GBAR_A07	11026900	+	NA	NA	NA	NA	NA	NA	G	G	G	G	G	G	G	G	G	G	G	G	G	G	R	G	G	G	G	A	G	G	G	A	G	G	A	R	G	G	G	R	G	G	G	G	G	G	G
SGBAR_A07_11026911	G/A	GBAR_A07	11026911	+	NA	NA	NA	NA	NA	NA	G	G	G	G	G	G	G	G	G	G	G	G	G	G	N	G	G	G	G	A	G	G	G	A	G	G	A	A	G	G	G	R	G	G	G	G	G	G	G
SGBAR_A07_11026950	G/A	GBAR_A07	11026950	+	NA	NA	NA	NA	NA	NA	G	G	G	G	G	G	G	G	G	G	G	G	G	N	R	G	G	G	G	A	G	G	G	A	G	G	A	R	G	G	G	R	G	G	G	G	G	G	G
SGBAR_A07_11027092	G/T	GBAR_A07	11027092	+	NA	NA	NA	NA	NA	NA	G	G	G	G	G	G	G	G	G	G	G	G	G	N	N	G	G	G	G	T	G	G	G	T	G	G	N	T	G	G	G	K	G	G	G	G	G	N	G
SGBAR_A07_11027178	G/A	GBAR_A07	11027178	+	NA	NA	NA	NA	NA	NA	G	G	G	G	G	G	G	G	G	G	G	G	G	G	N	G	G	G	G	A	G	G	G	A	G	G	N	A	G	G	G	R	G	G	G	G	G	N	G
SGBAR_A07_11027394	T/C	GBAR_A07	11027394	+	NA	NA	NA	NA	NA	NA	T	T	T	T	T	T	T	T	T	T	T	T	T	T	N	T	T	T	T	C	T	T	T	C	T	T	C	Y	T	T	T	Y	T	T	T	T	T	T	T
SGBAR_A07_11027791	A/G	GBAR_A07	11027791	+	NA	NA	NA	NA	NA	NA	A	A	A	A	A	A	A	A	A	A	A	A	A	A	N	A	A	A	A	G	A	N	A	G	A	A	G	R	N	A	A	R	A	A	A	A	A	A	A
SGBAR_A07_11027797	T/G	GBAR_A07	11027797	+	NA	NA	NA	NA	NA	NA	T	T	T	T	T	T	T	T	T	T	T	T	T	T	N	T	T	T	T	G	T	N	T	G	T	T	G	K	T	T	T	K	T	T	T	T	T	T	T
SGBAR_A07_11027892	A/G	GBAR_A07	11027892	+	NA	NA	NA	NA	NA	NA	A	A	A	A	A	A	A	A	A	A	N	A	A	A	R	A	A	A	A	G	A	A	A	G	N	A	G	R	A	A	A	R	A	A	A	A	A	A	A
SGBAR_A07_11027973	G/A	GBAR_A07	11027973	+	NA	NA	NA	NA	NA	NA	G	G	G	G	G	G	G	G	G	G	G	G	G	G	R	G	G	G	G	A	G	G	G	A	G	G	A	R	G	G	G	R	G	G	G	G	G	G	G
SGBAR_A07_11028041	C/T	GBAR_A07	11028041	+	NA	NA	NA	NA	NA	NA	C	C	C	C	C	N	C	C	C	C	C	C	C	C	Y	C	N	C	C	T	C	C	C	T	C	C	T	Y	C	C	C	Y	C	C	C	C	C	C	C
SGBAR_A07_11028049	T/C	GBAR_A07	11028049	+	NA	NA	NA	NA	NA	NA	T	T	T	T	T	N	T	T	T	T	T	T	T	T	Y	T	N	T	T	C	T	T	T	C	T	T	C	Y	T	T	T	Y	T	T	T	T	T	T	T
SGBAR_A07_11028153	G/A	GBAR_A07	11028153	+	NA	NA	NA	NA	NA	NA	G	G	G	G	G	G	G	G	G	G	G	G	G	G	N	G	G	G	N	A	G	G	G	A	G	G	A	R	G	G	G	R	G	G	G	G	G	G	G
SGBAR_A07_11028221	C/T	GBAR_A07	11028221	+	NA	NA	NA	NA	NA	NA	C	C	C	C	C	C	N	C	C	C	C	C	C	C	N	C	C	C	N	T	C	C	C	T	C	C	T	Y	C	C	C	Y	C	C	C	C	C	C	C
SGBAR_A07_11028476	A/T	GBAR_A07	11028476	+	NA	NA	NA	NA	NA	NA	N	A	A	A	A	A	A	A	N	A	A	A	A	A	W	A	A	A	A	T	A	A	A	T	A	A	T	W	A	A	A	W	A	A	A	A	A	A	A
SGBAR_A07_11028540	A/C	GBAR_A07	11028540	+	NA	NA	NA	NA	NA	NA	A	A	A	A	A	N	A	A	N	A	A	A	A	A	M	A	A	A	A	C	A	A	A	C	A	A	C	M	A	A	A	M	A	A	A	A	N	N	A
SGBAR_A07_11028571	A/C	GBAR_A07	11028571	+	NA	NA	NA	NA	NA	NA	A	A	A	A	A	N	A	A	N	A	A	A	A	A	N	A	A	A	A	C	A	A	A	C	A	A	C	M	A	A	A	M	A	A	A	A	A	A	A
SGBAR_A07_11028789	C/A	GBAR_A07	11028789	+	NA	NA	NA	NA	NA	NA	C	C	C	C	C	C	C	C	C	C	C	C	C	C	M	C	C	C	C	A	C	N	C	A	C	C	A	M	C	C	C	N	C	C	C	C	C	C	C
SGBAR_A07_11029049	G/A	GBAR_A07	11029049	+	NA	NA	NA	NA	NA	NA	G	G	G	G	G	G	G	G	G	G	G	G	G	G	N	G	G	G	G	A	G	G	G	A	G	G	A	R	G	G	G	R	G	G	G	G	G	G	G
SGBAR_A07_11029063	G/A	GBAR_A07	11029063	+	NA	NA	NA	NA	NA	NA	G	G	G	G	G	G	G	G	G	G	G	G	G	G	N	G	G	G	G	A	G	G	G	A	G	G	A	R	G	G	G	R	G	G	G	G	G	G	G
SGBAR_A07_11029188	C/T	GBAR_A07	11029188	+	NA	NA	NA	NA	NA	NA	C	C	C	C	C	C	C	C	C	C	C	C	C	C	Y	C	C	C	C	Y	C	C	C	T	C	C	T	Y	C	C	C	Y	C	C	C	C	C	C	C
SGBAR_A07_11029384	A/G	GBAR_A07	11029384	+	NA	NA	NA	NA	NA	NA	A	A	A	A	A	A	A	A	A	A	A	A	A	A	N	A	A	A	A	G	A	A	A	G	A	A	G	R	A	A	A	R	A	A	A	A	A	A	A
SGBAR_A07_11029387	C/A	GBAR_A07	11029387	+	NA	NA	NA	NA	NA	NA	C	C	C	C	C	C	C	C	C	C	C	C	C	C	N	C	C	C	C	A	C	C	C	A	C	C	A	M	C	C	C	M	C	C	C	C	C	C	C
SGBAR_A07_11029493	G/A	GBAR_A07	11029493	+	NA	NA	NA	NA	NA	NA	G	G	G	G	G	G	G	G	G	G	G	G	G	G	R	G	G	G	G	A	G	G	G	A	G	G	A	R	G	G	G	R	G	N	G	G	G	G	G
SGBAR_A07_11029659	G/C	GBAR_A07	11029659	+	NA	NA	NA	NA	NA	NA	G	G	G	G	G	G	G	G	G	G	G	G	G	G	S	G	G	G	G	C	G	G	G	G	G	G	C	S	G	G	G	S	G	G	G	G	N	G	N
SGBAR_A07_11029841	A/G	GBAR_A07	11029841	+	NA	NA	NA	NA	NA	NA	A	A	A	A	A	A	A	A	A	A	A	A	A	A	R	A	A	A	A	G	A	A	A	G	A	A	G	R	A	A	A	R	A	A	A	A	A	A	N
SGBAR_A07_11029991	G/A	GBAR_A07	11029991	+	NA	NA	NA	NA	NA	NA	G	G	G	G	G	G	G	G	G	G	G	G	N	G	G	G	G	G	G	A	G	G	G	A	G	G	N	N	G	G	G	R	G	G	G	G	G	G	G
SGBAR_A07_11030051	A/G	GBAR_A07	11030051	+	NA	NA	NA	NA	NA	NA	A	A	A	A	A	A	A	A	A	A	A	N	A	A	N	A	A	A	A	G	A	A	A	G	A	A	N	N	A	A	A	R	A	A	A	A	A	A	A
SGBAR_A07_11030056	T/C	GBAR_A07	11030056	+	NA	NA	NA	NA	NA	NA	T	T	T	T	T	T	T	T	T	T	T	T	T	T	N	T	T	T	T	N	T	T	T	C	T	T	N	N	T	T	T	Y	T	T	T	T	T	T	T
SGBAR_A07_11030139	T/A	GBAR_A07	11030139	+	NA	NA	NA	NA	NA	NA	T	N	T	T	T	T	T	T	T	T	T	T	T	T	N	T	T	T	T	A	T	T	T	A	T	T	N	W	T	T	T	W	T	T	T	T	T	T	T
SGBAR_A07_11030428	A/G	GBAR_A07	11030428	+	NA	NA	NA	NA	NA	NA	A	A	A	A	A	A	A	A	N	A	A	A	A	A	R	A	A	A	A	G	A	A	A	R	A	A	G	R	A	A	A	R	A	A	A	A	A	A	A
SGBAR_A07_11030563	A/G	GBAR_A07	11030563	+	NA	NA	NA	NA	NA	NA	A	A	A	A	A	A	A	A	A	A	A	A	A	A	N	A	A	A	A	G	A	A	A	G	A	A	G	R	A	A	A	R	A	A	A	A	A	A	A
SGBAR_A07_11030695	T/C	GBAR_A07	11030695	+	NA	NA	NA	NA	NA	NA	T	T	T	T	T	T	T	T	T	T	T	T	T	T	Y	T	T	T	T	N	T	T	T	Y	T	T	C	Y	T	T	T	Y	T	T	T	T	T	T	T
SGBAR_A07_11030700	G/A	GBAR_A07	11030700	+	NA	NA	NA	NA	NA	NA	G	G	G	G	G	G	G	G	G	G	G	G	G	G	R	G	G	G	G	N	G	G	G	R	G	G	A	R	G	G	G	R	G	G	G	G	G	G	G
SGBAR_A07_11030724	C/A	GBAR_A07	11030724	+	NA	NA	NA	NA	NA	NA	C	C	C	C	C	C	C	C	C	C	C	C	C	C	M	C	C	C	C	N	C	C	C	N	C	C	A	M	C	C	N	M	C	C	C	C	C	C	C
SGBAR_A07_11031042	T/C	GBAR_A07	11031042	+	NA	NA	NA	NA	NA	NA	T	T	T	T	T	T	T	T	T	T	T	N	T	T	N	T	T	T	T	C	T	T	T	C	T	T	C	Y	T	T	T	Y	T	T	T	T	T	T	T
SGBAR_A07_11031160	T/C	GBAR_A07	11031160	+	NA	NA	NA	NA	NA	NA	T	T	T	T	T	T	T	T	T	T	T	T	T	T	Y	T	T	T	T	C	T	T	T	C	T	T	C	Y	T	T	T	Y	T	T	T	T	T	T	T
SGBAR_A07_11031200	C/T	GBAR_A07	11031200	+	NA	NA	NA	NA	NA	NA	C	C	C	C	C	C	C	C	N	C	C	C	C	C	Y	C	C	C	C	T	C	C	C	T	C	C	T	Y	C	C	C	Y	C	C	C	C	C	C	N
SGBAR_A07_11031319	A/G	GBAR_A07	11031319	+	NA	NA	NA	NA	NA	NA	A	A	A	A	A	A	A	A	N	A	A	A	A	A	N	A	A	A	A	G	A	A	A	G	A	A	G	R	A	A	A	R	A	A	A	A	A	A	A
SGBAR_A07_11031324	G/A	GBAR_A07	11031324	+	NA	NA	NA	NA	NA	NA	G	G	G	G	G	G	G	G	N	G	G	G	G	G	N	G	G	G	G	A	G	G	G	A	G	G	A	R	G	G	G	R	G	G	G	G	G	G	G
SGBAR_A07_11031432	T/A	GBAR_A07	11031432	+	NA	NA	NA	NA	NA	NA	T	T	T	T	T	T	T	T	N	T	T	T	T	T	T	T	T	T	T	A	T	T	T	A	T	T	A	W	T	T	T	W	T	T	T	T	T	T	T
SGBAR_A07_11031719	A/G	GBAR_A07	11031719	+	NA	NA	NA	NA	NA	NA	N	A	A	A	A	A	A	A	A	A	A	A	A	A	A	A	A	A	A	G	A	A	A	G	A	A	G	R	A	A	A	R	A	A	A	A	A	A	A
SGBAR_A07_11031799	T/C	GBAR_A07	11031799	+	NA	NA	NA	NA	NA	NA	T	T	T	T	T	T	T	T	T	T	T	T	T	T	T	T	T	T	T	C	T	T	T	C	T	T	C	Y	T	T	T	Y	T	T	T	T	T	T	T
SGBAR_A07_11031910	T/C	GBAR_A07	11031910	+	NA	NA	NA	NA	NA	NA	T	T	T	T	T	T	T	T	N	T	T	T	T	T	Y	T	T	T	T	C	N	T	T	C	T	T	C	Y	T	T	T	Y	T	T	T	T	T	T	T
SGBAR_A07_11031924	G/A	GBAR_A07	11031924	+	NA	NA	NA	NA	NA	NA	G	G	G	G	G	G	G	G	G	G	G	G	G	G	R	N	G	G	G	A	N	G	G	A	G	G	A	R	G	G	G	R	G	G	G	G	G	G	G
SGBAR_A07_11032033	G/A	GBAR_A07	11032033	+	NA	NA	NA	NA	NA	NA	G	G	G	G	G	G	G	G	G	N	G	G	G	G	N	G	G	G	G	A	N	G	G	A	G	G	A	R	N	G	G	R	G	G	G	G	G	G	G
SGBAR_A07_11032077	A/G	GBAR_A07	11032077	+	NA	NA	NA	NA	NA	NA	A	A	A	A	A	A	A	A	A	A	A	A	A	A	N	A	A	A	A	G	N	A	A	G	A	A	G	R	N	A	A	R	A	A	A	A	A	A	N
SGBAR_A07_11032105	T/C	GBAR_A07	11032105	+	NA	NA	NA	NA	NA	NA	T	T	T	T	T	T	T	T	T	T	T	T	T	T	N	T	T	T	T	C	N	T	T	C	T	T	C	Y	N	T	T	Y	T	T	T	T	T	T	N
SGBAR_A07_11032155	T/A	GBAR_A07	11032155	+	NA	NA	NA	NA	NA	NA	T	T	T	T	T	T	T	T	T	T	T	T	T	T	W	T	T	T	T	A	N	T	T	A	T	T	A	W	T	T	T	W	T	T	T	T	T	T	T
SGBAR_A07_11032254	C/T	GBAR_A07	11032254	+	NA	NA	NA	NA	NA	NA	C	C	C	C	C	C	C	C	C	C	C	N	C	C	Y	C	C	C	C	T	C	C	C	T	C	C	T	Y	C	C	C	Y	C	C	C	C	C	C	C
SGBAR_A07_11032494	G/T	GBAR_A07	11032494	+	NA	NA	NA	NA	NA	NA	G	G	G	G	G	N	G	G	G	G	G	G	G	G	N	G	G	G	G	T	G	G	G	T	G	G	T	K	G	G	G	N	G	G	G	G	G	G	G
SGBAR_A07_11032688	G/A	GBAR_A07	11032688	+	NA	NA	NA	NA	NA	NA	G	G	G	G	G	G	G	G	G	G	G	G	G	G	R	G	G	G	G	A	G	G	G	A	G	G	A	R	G	N	G	R	G	G	G	G	G	G	G
SGBAR_A07_11032697	T/A	GBAR_A07	11032697	+	NA	NA	NA	NA	NA	NA	T	T	T	T	T	T	T	T	T	T	T	T	T	T	W	T	T	T	T	A	T	T	T	A	T	T	A	W	T	N	T	W	T	N	T	T	T	T	T
SGBAR_A07_11032867	C/T	GBAR_A07	11032867	+	NA	NA	NA	NA	NA	NA	C	C	C	C	C	C	C	C	C	C	C	C	C	C	Y	C	C	N	C	T	C	C	C	T	C	C	T	Y	C	C	C	Y	C	C	C	C	C	C	C
SGBAR_A07_11032870	T/G	GBAR_A07	11032870	+	NA	NA	NA	NA	NA	NA	T	T	T	T	T	T	T	T	T	T	T	T	T	T	K	T	T	T	T	G	T	T	T	G	T	T	G	K	T	T	T	K	T	T	T	T	T	T	T
SGBAR_A07_11032949	G/T	GBAR_A07	11032949	+	NA	NA	NA	NA	NA	NA	G	G	G	G	G	G	G	G	G	G	G	G	G	G	N	G	G	G	G	T	G	G	G	T	G	G	T	K	G	G	G	K	G	G	G	G	G	G	G
SGBAR_A07_11033336	T/G	GBAR_A07	11033336	+	NA	NA	NA	NA	NA	NA	T	T	T	T	T	T	T	T	T	T	T	T	T	T	T	T	T	T	T	G	T	T	T	G	T	T	G	K	T	T	T	K	T	T	T	T	T	T	T
SGBAR_A07_11033832	T/A	GBAR_A07	11033832	+	NA	NA	NA	NA	NA	NA	T	T	T	T	T	T	T	T	T	T	T	T	T	T	N	T	T	T	T	A	T	T	T	A	T	T	A	W	T	T	T	W	T	T	T	T	T	T	T
SGBAR_A07_11033863	T/A	GBAR_A07	11033863	+	NA	NA	NA	NA	NA	NA	T	T	T	T	N	T	T	T	T	T	T	T	T	T	W	T	T	T	T	A	T	T	T	A	T	T	A	W	T	T	T	W	T	T	T	T	T	T	T
SGBAR_A07_11033864	C/T	GBAR_A07	11033864	+	NA	NA	NA	NA	NA	NA	C	C	C	C	N	C	C	C	C	C	C	C	C	C	Y	C	C	C	C	T	C	C	C	T	C	C	T	Y	C	C	C	Y	C	C	C	C	C	C	C
SGBAR_A07_11034281	T/C	GBAR_A07	11034281	+	NA	NA	NA	NA	NA	NA	T	T	T	T	T	T	T	T	T	T	T	N	T	T	Y	T	T	T	T	C	T	T	T	C	T	T	C	Y	T	T	T	Y	T	T	T	T	T	T	T
SGBAR_A07_11034420	C/T	GBAR_A07	11034420	+	NA	NA	NA	NA	NA	NA	C	C	C	C	C	C	C	C	C	C	C	C	C	C	Y	C	C	N	C	N	C	C	C	T	C	C	T	Y	C	C	C	Y	C	C	C	C	C	C	C
SGBAR_A07_11034443	C/T	GBAR_A07	11034443	+	NA	NA	NA	NA	NA	NA	C	C	C	C	C	C	C	C	C	C	C	C	C	C	Y	C	C	N	C	N	C	C	C	T	C	C	T	Y	C	C	C	Y	C	C	C	C	C	C	C
SGBAR_A07_11034866	T/G	GBAR_A07	11034866	+	NA	NA	NA	NA	NA	NA	T	T	T	T	T	T	T	T	T	T	T	T	T	T	N	T	T	T	T	K	T	T	T	G	T	T	G	K	T	T	T	K	T	T	T	T	T	T	T
SGBAR_A07_11035409	A/C	GBAR_A07	11035409	+	NA	NA	NA	NA	NA	NA	A	A	A	A	N	A	A	A	A	A	A	A	A	A	M	A	A	A	A	C	A	A	A	C	A	A	C	M	A	A	A	M	A	A	A	A	A	A	A
SGBAR_A07_11035829	G/C	GBAR_A07	11035829	+	NA	NA	NA	NA	NA	NA	G	N	G	G	G	G	G	G	G	G	G	N	G	G	S	G	G	G	G	C	G	G	G	C	G	G	C	S	G	G	N	S	G	G	G	G	G	G	G
SGBAR_A07_11035982	C/A	GBAR_A07	11035982	+	NA	NA	NA	NA	NA	NA	C	C	C	C	C	C	C	C	C	C	C	C	C	C	N	C	C	C	C	A	C	C	C	A	C	C	A	M	C	C	C	M	C	C	C	C	C	C	C
SGBAR_A07_11036102	T/G	GBAR_A07	11036102	+	NA	NA	NA	NA	NA	NA	T	T	T	T	T	T	T	T	K	T	T	T	T	N	T	T	T	T	N	G	T	T	T	G	T	T	G	K	T	T	T	K	T	T	T	T	T	T	T
SGBAR_A07_11036796	G/C	GBAR_A07	11036796	+	NA	NA	NA	NA	NA	NA	G	G	G	G	G	G	G	G	N	G	G	G	G	G	N	G	G	G	G	N	G	G	G	C	G	G	C	S	G	G	G	S	G	G	G	G	G	G	G
SGBAR_A07_11038365	C/T	GBAR_A07	11038365	+	NA	NA	NA	NA	NA	NA	N	C	C	C	C	C	C	C	C	C	C	C	C	C	Y	C	C	C	N	T	C	C	C	T	C	N	T	Y	C	N	C	Y	C	C	C	C	C	C	N
SGBAR_A07_11038538	G/A	GBAR_A07	11038538	+	NA	NA	NA	NA	NA	NA	N	G	G	G	G	G	G	G	G	G	G	G	G	G	R	G	G	G	N	A	G	G	G	A	G	G	A	R	G	G	G	R	G	G	G	G	G	G	G
SGBAR_A07_11039306	G/C	GBAR_A07	11039306	+	NA	NA	NA	NA	NA	NA	G	G	G	G	G	G	G	G	N	G	G	G	G	N	S	G	G	G	G	C	G	N	G	C	G	G	C	C	G	G	G	S	G	G	N	G	G	G	G
SGBAR_A07_11039562	T/C	GBAR_A07	11039562	+	NA	NA	NA	NA	NA	NA	T	T	T	T	T	T	T	T	N	T	T	T	T	T	Y	T	T	T	N	C	T	N	T	C	T	T	C	Y	T	T	T	Y	T	T	T	T	T	T	T
SGBAR_A07_11040763	G/A	GBAR_A07	11040763	+	NA	NA	NA	NA	NA	NA	G	G	G	G	G	G	G	G	N	G	G	G	N	G	R	G	G	G	G	A	G	G	G	A	G	G	A	R	G	G	G	R	G	G	G	G	G	G	G
SGBAR_A07_11042540	G/A	GBAR_A07	11042540	+	NA	NA	NA	NA	NA	NA	G	G	G	G	N	G	G	G	G	G	G	G	G	G	R	G	G	G	G	A	G	G	G	A	G	G	A	R	G	G	G	R	G	G	G	G	G	N	G
SGBAR_A07_11043342	C/T	GBAR_A07	11043342	+	NA	NA	NA	NA	NA	NA	C	C	C	C	C	C	C	C	C	C	C	C	C	C	C	C	C	C	C	T	C	N	C	T	C	C	T	Y	C	C	C	Y	C	C	C	C	C	C	C
SGBAR_A07_11045097	C/T	GBAR_A07	11045097	+	NA	NA	NA	NA	NA	NA	C	C	C	C	C	C	C	C	C	C	C	C	C	C	N	N	C	C	C	T	C	C	C	T	C	C	T	Y	C	C	C	Y	C	C	C	C	C	C	C
SGBAR_A07_11045146	C/T	GBAR_A07	11045146	+	NA	NA	NA	NA	NA	NA	C	C	C	C	C	C	C	C	C	C	C	C	C	C	N	C	C	C	C	T	C	C	C	T	C	C	T	Y	C	C	C	Y	N	C	C	C	C	C	C
SGBAR_A07_11047800	G/A	GBAR_A07	11047800	+	NA	NA	NA	NA	NA	NA	G	G	G	G	G	G	G	G	G	G	G	G	G	G	N	G	G	G	G	A	G	G	G	A	G	G	A	R	G	G	G	R	G	G	G	G	G	G	G
SGBAR_A07_11048560	C/A	GBAR_A07	11048560	+	NA	NA	NA	NA	NA	NA	C	C	C	C	C	C	C	C	C	C	C	N	C	C	N	C	C	C	C	A	C	C	C	A	C	C	A	M	C	C	C	A	C	C	C	C	C	C	C
SGBAR_A07_11051378	A/T	GBAR_A07	11051378	+	NA	NA	NA	NA	NA	NA	A	A	A	A	A	A	A	A	N	A	A	A	A	A	N	A	A	A	A	T	A	A	A	T	A	A	T	W	A	A	A	W	A	A	A	A	A	A	A
SGBAR_A07_11051391	T/C	GBAR_A07	11051391	+	NA	NA	NA	NA	NA	NA	T	T	T	T	T	T	T	T	N	T	T	T	T	T	N	T	T	T	T	C	T	T	T	C	T	T	C	Y	T	T	T	Y	T	T	T	T	T	T	T
SGBAR_A07_11053926	G/T	GBAR_A07	11053926	+	NA	NA	NA	NA	NA	NA	G	G	G	G	G	G	G	G	G	G	G	G	G	G	K	G	G	G	G	T	G	G	G	T	G	G	T	K	G	G	N	K	G	G	G	G	G	G	G
SGBAR_A07_11054478	A/T	GBAR_A07	11054478	+	NA	NA	NA	NA	NA	NA	A	A	A	A	A	A	A	A	A	A	A	A	A	A	W	A	A	A	A	T	A	A	A	T	A	A	T	W	A	A	A	W	A	A	A	A	A	A	A
SGBAR_A07_11054598	A/G	GBAR_A07	11054598	+	NA	NA	NA	NA	NA	NA	A	A	A	A	A	A	A	A	A	A	A	A	A	A	R	A	A	A	A	G	A	A	A	G	A	A	G	R	A	A	A	R	A	A	A	A	A	A	A
SGBAR_A07_11056388	T/G	GBAR_A07	11056388	+	NA	NA	NA	NA	NA	NA	N	T	T	T	T	T	T	T	T	T	T	T	T	T	K	T	T	T	T	G	T	T	T	G	T	T	G	K	T	T	T	K	N	T	T	T	T	T	T
SGBAR_A07_11058459	T/C	GBAR_A07	11058459	+	NA	NA	NA	NA	NA	NA	T	T	T	T	T	T	T	T	T	T	T	T	T	T	Y	T	T	T	T	C	T	T	T	C	T	T	C	Y	T	N	T	N	T	T	T	T	T	T	T
SGBAR_A07_11058850	T/C	GBAR_A07	11058850	+	NA	NA	NA	NA	NA	NA	T	T	T	T	T	T	T	T	T	T	T	T	T	T	N	T	T	N	T	C	T	T	T	C	T	T	C	Y	T	T	T	Y	T	T	T	T	T	T	T
SGBAR_A07_11062515	G/T	GBAR_A07	11062515	+	NA	NA	NA	NA	NA	NA	G	G	G	G	G	G	G	G	G	G	G	G	G	G	N	G	G	G	G	T	G	N	G	T	N	G	T	K	G	G	G	K	G	G	G	G	G	G	G
SGBAR_A07_11072425	C/T	GBAR_A07	11072425	+	NA	NA	NA	NA	NA	NA	C	C	C	C	C	C	C	C	C	C	C	C	C	C	N	C	C	C	C	C	N	C	C	C	N	C	C	Y	C	N	C	C	C	C	C	C	C	C	C
SGBAR_A07_11076625	A/G	GBAR_A07	11076625	+	NA	NA	NA	NA	NA	NA	A	A	R	N	A	R	A	A	A	A	A	A	N	R	A	A	A	N	A	R	A	A	A	R	N	R	A	A	A	A	A	A	A	A	A	A	A	A	N
SGBAR_A07_11077312	C/A	GBAR_A07	11077312	+	NA	NA	NA	NA	NA	NA	M	M	C	C	M	N	M	C	C	N	C	C	C	C	C	C	M	N	N	C	C	C	M	C	C	C	C	N	C	C	M	C	C	M	C	C	C	C	M
SGBAR_A07_11077330	C/T	GBAR_A07	11077330	+	NA	NA	NA	NA	NA	NA	Y	Y	C	C	Y	N	Y	C	C	N	C	C	C	C	C	C	Y	N	N	C	C	C	Y	C	C	C	C	C	C	C	Y	C	C	Y	C	C	C	C	Y
SGBAR_A07_11091480	C/G	GBAR_A07	11091480	+	NA	NA	NA	NA	NA	NA	C	S	N	N	N	C	C	S	C	C	C	C	N	S	N	C	N	C	C	C	S	C	C	C	S	C	C	C	C	C	C	C	S	C	S	S	C	C	N
SGBAR_A07_11091509	G/A	GBAR_A07	11091509	+	NA	NA	NA	NA	NA	NA	G	N	N	N	N	G	G	R	G	G	G	G	N	R	G	G	N	G	G	G	R	G	G	G	R	G	G	G	G	G	G	G	R	G	R	R	G	G	N
SGBAR_A07_11091511	A/C	GBAR_A07	11091511	+	NA	NA	NA	NA	NA	NA	A	N	N	N	N	A	A	M	A	A	A	A	N	M	A	A	N	A	A	A	M	A	A	A	M	A	A	A	A	A	A	A	M	A	M	M	A	A	N
SGBAR_A07_11091520	G/A	GBAR_A07	11091520	+	NA	NA	NA	NA	NA	NA	G	N	N	N	N	G	G	R	G	G	G	G	N	R	G	G	N	G	G	G	R	G	G	G	R	G	G	G	G	G	G	G	R	G	R	N	G	G	N
SGBAR_A07_11091525	A/C	GBAR_A07	11091525	+	NA	NA	NA	NA	NA	NA	A	N	N	N	N	A	A	M	A	A	A	A	N	M	A	A	N	A	A	A	M	A	A	A	M	A	A	A	A	A	A	A	M	A	M	N	A	A	N
SGBAR_A07_11091535	C/T	GBAR_A07	11091535	+	NA	NA	NA	NA	NA	NA	C	N	N	N	N	C	C	N	C	C	C	C	N	Y	C	C	C	C	C	C	Y	C	C	C	Y	C	C	C	C	C	C	C	Y	C	Y	N	C	C	C
SGBAR_A07_11091541	A/G	GBAR_A07	11091541	+	NA	NA	NA	NA	NA	NA	A	N	N	N	N	A	A	N	A	A	A	A	N	R	A	A	A	A	A	A	R	A	A	A	R	A	A	A	A	A	A	A	R	A	R	A	A	A	A
SGBAR_A07_11091552	A/G	GBAR_A07	11091552	+	NA	NA	NA	NA	NA	NA	A	N	N	N	N	A	A	N	A	A	A	A	N	R	A	A	A	A	A	A	R	A	A	A	R	A	A	A	A	A	A	A	R	A	R	A	A	A	A
SGBAR_A07_11093125	G/A	GBAR_A07	11093125	+	NA	NA	NA	NA	NA	NA	R	G	N	G	R	G	R	R	R	R	R	R	R	R	G	R	R	N	R	G	G	N	R	R	G	R	R	N	R	R	N	R	R	R	N	R	R	R	N
SGBAR_A07_11093126	C/T	GBAR_A07	11093126	+	NA	NA	NA	NA	NA	NA	Y	C	N	C	Y	C	Y	Y	Y	Y	Y	Y	Y	Y	C	Y	Y	N	Y	C	C	N	Y	Y	C	Y	Y	N	Y	Y	N	Y	Y	Y	N	Y	Y	Y	N
SGBAR_A07_11093128	T/G	GBAR_A07	11093128	+	NA	NA	NA	NA	NA	NA	K	T	N	T	K	T	K	K	K	K	K	K	K	K	T	K	K	N	K	T	T	N	K	K	T	K	K	N	K	K	N	K	K	K	N	K	K	K	N
SGBAR_A07_11093145	C/T	GBAR_A07	11093145	+	NA	NA	NA	NA	NA	NA	Y	C	N	N	Y	N	Y	Y	Y	Y	Y	Y	Y	Y	C	Y	Y	Y	Y	C	C	N	Y	Y	C	Y	Y	N	Y	Y	C	Y	Y	Y	N	Y	Y	Y	Y
SGBAR_A07_11093151	A/T	GBAR_A07	11093151	+	NA	NA	NA	NA	NA	NA	W	A	N	N	W	N	W	W	W	W	W	W	W	W	A	W	W	A	W	A	A	N	W	W	A	W	W	N	W	W	A	W	W	W	N	W	W	W	W
SGBAR_A07_11093171	C/T	GBAR_A07	11093171	+	NA	NA	NA	NA	NA	NA	Y	C	C	C	Y	N	Y	N	Y	Y	Y	Y	Y	C	C	Y	Y	N	Y	C	C	N	Y	Y	C	Y	C	N	Y	Y	C	Y	C	Y	N	C	Y	Y	N
SGBAR_A07_11094009	C/T	GBAR_A07	11094009	+	NA	NA	NA	NA	NA	NA	C	C	C	C	Y	C	C	C	C	C	C	T	C	C	C	C	C	C	C	C	C	C	C	C	C	Y	N	C	C	C	C	Y	C	T	C	C	Y	C	C
SGBAR_A07_11124610	C/A	GBAR_A07	11124610	+	NA	NA	NA	NA	NA	NA	C	C	C	N	M	C	C	C	C	C	C	C	C	C	C	C	C	C	A	C	C	A	C	C	C	C	C	C	C	C	A	C	C	N	C	C	C	C	A
SGBAR_A07_11128476	A/T	GBAR_A07	11128476	+	NA	NA	NA	NA	NA	NA	A	A	A	A	A	A	A	A	N	A	T	A	A	A	W	T	T	T	A	A	A	A	T	A	A	W	A	A	T	T	N	A	A	A	A	A	A	A	A
SGBAR_A07_11134388	T/C	GBAR_A07	11134388	+	NA	NA	NA	NA	NA	NA	T	T	T	T	N	N	T	T	T	T	T	T	T	T	Y	T	T	T	T	C	T	T	T	C	N	T	C	Y	T	N	T	N	T	T	T	T	T	T	T
SGBAR_A07_11158181	C/A	GBAR_A07	11158181	+	NA	NA	NA	NA	NA	NA	C	C	C	C	C	C	C	C	A	C	A	C	C	C	M	A	A	A	N	C	C	C	A	C	C	N	C	C	A	A	C	C	C	C	C	C	C	C	C
SGBAR_A07_11162551	G/A	GBAR_A07	11162551	+	NA	NA	NA	NA	NA	NA	G	G	G	G	G	G	G	G	A	G	A	G	G	G	R	A	A	A	G	G	G	G	A	G	G	R	G	G	A	A	G	G	G	G	G	G	G	G	G
SGBAR_A07_11165461	T/C	GBAR_A07	11165461	+	NA	NA	NA	NA	NA	NA	T	T	T	T	T	T	T	T	T	T	T	T	T	T	Y	T	T	T	T	C	T	T	T	T	T	T	C	Y	T	T	T	Y	T	T	T	T	T	T	T
SGBAR_A07_11170270	A/T	GBAR_A07	11170270	+	NA	NA	NA	NA	NA	NA	A	A	A	A	A	A	A	A	A	A	A	A	T	A	W	A	A	A	A	A	A	A	A	A	A	A	A	A	A	A	A	A	A	A	N	A	W	A	A
SGBAR_A07_11173190	A/G	GBAR_A07	11173190	+	NA	NA	NA	NA	NA	NA	N	A	A	A	A	A	A	A	A	A	A	A	A	A	A	A	N	A	A	A	R	A	A	R	R	A	A	A	A	A	A	N	A	N	A	A	A	A	R
SGBAR_A07_11173230	G/A	GBAR_A07	11173230	+	NA	NA	NA	NA	NA	NA	G	G	G	G	G	R	G	G	G	G	G	G	G	G	G	R	N	G	G	G	R	R	G	R	R	N	G	G	G	G	G	R	G	N	G	G	G	G	N
SGBAR_A07_11173233	C/A	GBAR_A07	11173233	+	NA	NA	NA	NA	NA	NA	C	C	C	C	C	M	C	C	C	C	C	C	C	C	C	M	N	C	C	C	M	M	C	M	M	N	C	C	C	C	C	M	C	N	C	C	N	C	N
SGBAR_A07_11191713	T/C	GBAR_A07	11191713	+	NA	NA	NA	NA	NA	NA	T	T	T	T	Y	T	T	T	T	T	T	T	T	T	T	T	T	T	C	T	T	C	T	T	T	T	T	T	T	T	C	T	T	N	T	T	T	T	C
SGBAR_A07_11191752	C/T	GBAR_A07	11191752	+	NA	NA	NA	NA	NA	NA	C	C	C	C	Y	C	C	C	C	C	C	C	C	C	C	C	C	C	T	C	C	N	C	C	C	C	C	C	C	C	Y	C	C	N	C	C	C	C	T
SGBAR_A07_11191822	T/A	GBAR_A07	11191822	+	NA	NA	NA	NA	NA	NA	T	T	T	A	W	T	T	T	T	T	T	T	T	T	T	T	T	N	A	T	T	A	T	T	T	T	T	T	T	T	W	T	T	N	T	T	T	T	A
SGBAR_A07_11191896	A/G	GBAR_A07	11191896	+	NA	NA	NA	NA	NA	NA	A	A	A	G	R	A	A	A	A	A	A	A	A	A	A	A	A	A	G	A	A	G	A	A	A	N	A	A	N	A	R	A	A	N	A	A	A	A	G
SGBAR_A07_11192650	G/A	GBAR_A07	11192650	+	NA	NA	NA	NA	NA	NA	G	G	G	G	R	G	G	G	G	G	G	G	G	G	G	G	G	G	A	G	N	A	G	G	G	N	G	G	G	G	R	N	G	N	G	N	G	G	A
SGBAR_A07_11193250	T/C	GBAR_A07	11193250	+	NA	NA	NA	NA	NA	NA	T	T	T	C	Y	T	T	T	N	T	T	T	T	T	Y	T	T	T	C	C	T	C	T	C	T	T	C	Y	T	T	C	Y	T	T	T	T	T	T	C
SGBAR_A07_11196569	G/A	GBAR_A07	11196569	+	NA	NA	NA	NA	NA	NA	G	G	G	A	R	G	G	G	G	G	N	G	G	G	N	G	G	G	A	A	N	A	G	A	G	N	A	A	G	G	A	R	G	N	G	G	G	G	A
SGBAR_A07_11196714	C/T	GBAR_A07	11196714	+	NA	NA	NA	NA	NA	NA	C	C	C	T	Y	C	C	C	C	C	C	N	C	C	Y	C	C	C	T	T	C	T	C	T	C	C	T	T	C	N	Y	Y	C	N	C	C	C	C	N
SGBAR_A07_11196885	T/C	GBAR_A07	11196885	+	NA	NA	NA	NA	NA	NA	T	T	T	T	Y	T	T	T	T	T	T	T	T	T	T	T	T	T	C	T	T	C	T	T	T	T	T	T	T	T	Y	T	T	N	T	T	T	N	C
SGBAR_A07_11197225	T/A	GBAR_A07	11197225	+	NA	NA	NA	NA	NA	NA	T	T	T	A	A	T	T	T	N	T	T	T	T	T	N	T	T	T	A	A	T	A	T	A	T	T	A	W	T	N	A	W	T	W	T	T	T	T	A
SGBAR_A07_11198010	T/A	GBAR_A07	11198010	+	NA	NA	NA	NA	NA	NA	T	T	T	N	W	T	T	T	T	T	T	T	T	T	W	T	T	T	A	W	T	A	T	A	N	T	N	W	N	N	A	W	T	N	T	N	T	T	A
SGBAR_A07_11198042	G/A	GBAR_A07	11198042	+	NA	NA	NA	NA	NA	NA	G	G	G	G	R	G	G	G	G	G	G	G	G	G	G	G	G	G	A	G	G	A	G	G	N	G	N	G	G	G	R	G	G	N	G	G	G	N	A
SGBAR_A07_11198185	A/T	GBAR_A07	11198185	+	NA	NA	NA	NA	NA	NA	A	A	A	N	N	A	A	N	A	A	A	A	A	A	N	N	A	A	T	T	N	T	A	T	A	A	N	W	A	A	W	W	A	A	N	A	A	N	T
SGBAR_A07_11198723	G/T	GBAR_A07	11198723	+	NA	NA	NA	NA	NA	NA	G	G	G	G	N	G	G	G	G	N	G	G	N	G	G	G	G	G	T	G	G	T	G	G	G	G	G	G	N	G	T	G	G	G	G	G	G	G	T
SGBAR_A07_11201218	G/T	GBAR_A07	11201218	+	NA	NA	NA	NA	NA	NA	G	G	G	G	K	G	G	G	G	G	G	G	G	G	G	N	G	G	T	G	G	N	G	G	G	G	G	G	G	G	T	G	G	N	G	G	G	G	T
SGBAR_A07_11201981	G/A	GBAR_A07	11201981	+	NA	NA	NA	NA	NA	NA	G	G	G	G	R	G	G	G	G	G	G	G	G	N	G	G	G	G	A	G	G	A	G	G	G	G	G	G	G	G	A	G	G	R	G	N	G	G	A
SGBAR_A07_11202077	C/T	GBAR_A07	11202077	+	NA	NA	NA	NA	NA	NA	C	C	C	T	Y	C	C	C	C	C	C	C	C	C	C	C	C	C	T	T	C	T	C	T	C	C	T	Y	C	C	N	Y	C	Y	C	C	C	C	T
SGBAR_A07_11202236	G/A	GBAR_A07	11202236	+	NA	NA	NA	NA	NA	NA	G	G	G	G	G	G	G	G	G	G	G	G	G	G	N	G	G	G	G	A	G	G	G	A	G	G	A	R	G	G	G	R	G	G	G	G	G	G	G
SGBAR_A07_11202643	C/T	GBAR_A07	11202643	+	NA	NA	NA	NA	NA	NA	C	C	C	C	Y	C	C	C	C	C	N	C	C	C	Y	C	C	C	T	T	C	T	C	T	C	C	T	Y	C	C	T	Y	C	Y	C	C	C	N	T
SGBAR_A07_11203412	G/A	GBAR_A07	11203412	+	NA	NA	NA	NA	NA	NA	G	G	G	G	G	G	G	G	G	G	G	G	G	G	N	G	G	G	G	A	G	G	G	A	G	G	A	R	G	G	G	R	G	G	G	G	G	G	G
SGBAR_A07_11203661	T/C	GBAR_A07	11203661	+	NA	NA	NA	NA	NA	NA	T	T	T	C	C	T	T	T	T	T	T	T	T	T	Y	T	T	T	C	C	T	C	T	C	T	T	C	C	T	T	C	Y	T	Y	T	T	T	T	C
SGBAR_A07_11203961	C/T	GBAR_A07	11203961	+	NA	NA	NA	NA	NA	NA	C	C	C	C	T	C	C	C	C	C	C	C	C	C	C	C	C	C	T	C	C	T	C	C	C	C	C	C	C	C	Y	C	C	Y	C	C	C	C	T
SGBAR_A07_11204575	G/A	GBAR_A07	11204575	+	NA	NA	NA	NA	NA	NA	N	G	G	G	G	G	G	G	A	G	A	G	G	G	R	A	A	A	G	G	G	G	A	G	G	R	G	G	A	A	G	G	G	G	G	G	G	G	G
SGBAR_A07_11204739	G/A	GBAR_A07	11204739	+	NA	NA	NA	NA	NA	NA	G	G	A	G	G	G	G	R	G	R	G	G	G	A	G	G	G	G	N	G	A	G	G	G	G	G	G	R	G	G	N	G	R	G	G	G	G	G	G
SGBAR_A07_11205366	G/A	GBAR_A07	11205366	+	NA	NA	NA	NA	NA	NA	G	G	G	G	G	G	G	G	G	G	G	G	G	N	N	G	G	G	G	A	G	G	G	A	G	G	A	R	G	G	G	R	G	G	G	G	G	G	G
SGBAR_A07_11205395	G/A	GBAR_A07	11205395	+	NA	NA	NA	NA	NA	NA	G	G	G	G	G	G	G	G	G	G	G	G	G	G	N	G	G	G	G	A	G	G	G	A	G	G	A	R	G	N	G	R	G	G	G	G	G	G	G
SGBAR_A07_11208641	G/A	GBAR_A07	11208641	+	NA	NA	NA	NA	NA	NA	G	G	G	G	R	G	G	G	G	G	G	G	G	G	G	G	G	G	A	N	G	A	G	G	N	G	N	G	G	G	R	G	G	R	G	G	G	G	A
SGBAR_A07_11208667	T/C	GBAR_A07	11208667	+	NA	NA	NA	NA	NA	NA	T	T	T	C	Y	N	T	T	T	T	T	T	T	T	Y	T	T	T	C	C	T	C	T	C	T	T	C	Y	T	T	Y	Y	T	Y	T	T	T	T	C
SGBAR_A07_11209049	G/A	GBAR_A07	11209049	+	NA	NA	NA	NA	NA	NA	G	G	G	G	G	G	G	G	G	G	G	G	G	G	N	N	G	G	G	A	N	G	G	A	G	G	A	A	G	G	N	R	G	G	G	G	G	G	G
SGBAR_A07_11209360	T/C	GBAR_A07	11209360	+	NA	NA	NA	NA	NA	NA	T	T	T	C	Y	T	T	T	T	T	T	T	T	T	N	T	N	T	N	C	T	C	T	C	T	T	C	Y	T	T	C	Y	T	N	T	T	T	T	C
SGBAR_A07_11210498	T/G	GBAR_A07	11210498	+	NA	NA	NA	NA	NA	NA	T	T	T	G	K	T	T	T	T	T	T	T	T	T	T	T	T	T	N	G	T	G	T	G	T	T	G	K	T	T	G	K	T	K	T	T	T	T	G
SGBAR_A07_11212734	A/T	GBAR_A07	11212734	+	NA	NA	NA	NA	NA	NA	A	A	A	T	A	A	A	A	A	A	A	A	A	A	W	A	A	A	N	T	A	N	N	T	N	A	T	W	A	A	N	W	A	A	A	N	A	N	A
SGBAR_A07_11213567	A/G	GBAR_A07	11213567	+	NA	NA	NA	NA	NA	NA	A	A	A	G	R	A	A	A	A	A	A	A	A	A	A	A	A	A	G	A	A	G	A	A	A	A	A	A	A	A	G	A	A	N	A	A	A	A	G
SGBAR_A07_11213638	A/C	GBAR_A07	11213638	+	NA	NA	NA	NA	NA	NA	A	A	A	C	M	A	A	A	A	A	A	A	A	A	A	N	A	A	C	C	A	C	A	C	A	A	C	M	A	A	M	N	A	N	A	A	A	A	C
SGBAR_A07_11214135	A/T	GBAR_A07	11214135	+	NA	NA	NA	NA	NA	NA	A	A	A	T	W	A	A	A	A	A	A	A	A	A	N	A	A	A	T	T	A	T	A	T	A	A	N	W	A	A	T	W	A	A	A	A	A	A	T
SGBAR_A07_11214564	T/G	GBAR_A07	11214564	+	NA	NA	NA	NA	NA	NA	T	T	T	T	K	T	T	N	T	T	T	T	T	T	T	T	T	T	G	T	T	G	T	T	T	T	T	T	T	T	G	T	T	T	T	T	T	T	G
SGBAR_A07_11215648	C/T	GBAR_A07	11215648	+	NA	NA	NA	NA	NA	NA	C	C	C	C	Y	C	C	C	C	C	C	N	C	C	C	C	C	C	T	C	C	T	C	C	C	C	C	C	C	C	Y	C	C	Y	C	C	N	C	T
SGBAR_A07_11217726	T/C	GBAR_A07	11217726	+	NA	NA	NA	NA	NA	NA	T	T	T	C	Y	T	T	T	T	T	T	T	T	T	T	T	T	T	C	T	T	C	T	T	T	T	T	T	T	T	N	T	T	Y	T	T	T	T	C
SGBAR_A07_11220145	A/C	GBAR_A07	11220145	+	NA	NA	NA	NA	NA	NA	A	A	A	A	A	A	A	A	A	A	N	A	A	A	M	A	A	A	A	C	N	A	A	C	A	N	C	M	A	A	A	N	A	A	A	A	A	A	A
SGBAR_A07_11220777	T/C	GBAR_A07	11220777	+	NA	NA	NA	NA	NA	NA	T	T	T	C	Y	T	T	T	T	T	T	T	T	T	T	T	T	T	N	T	T	C	T	T	T	T	T	T	T	T	C	T	T	N	T	T	N	T	C
SGBAR_A07_11222728	G/A	GBAR_A07	11222728	+	NA	NA	NA	NA	NA	NA	G	G	G	A	A	G	G	G	R	G	G	G	G	G	R	G	G	G	A	A	G	A	G	A	N	G	A	R	G	G	R	R	G	G	G	G	G	G	A
SGBAR_A07_11222770	G/A	GBAR_A07	11222770	+	NA	NA	NA	NA	NA	NA	N	G	G	A	A	G	G	G	N	G	G	G	G	G	R	G	G	G	A	A	G	A	G	A	G	G	A	R	G	G	R	R	G	G	G	G	G	G	A
SGBAR_A07_11222785	G/A	GBAR_A07	11222785	+	NA	NA	NA	NA	NA	NA	N	G	G	G	G	G	G	G	N	G	G	N	G	G	R	G	G	G	G	A	G	G	G	A	G	G	A	R	G	G	G	R	G	G	G	G	G	G	G
SGBAR_A07_11223224	C/A	GBAR_A07	11223224	+	NA	NA	NA	NA	NA	NA	C	C	C	C	M	C	C	C	C	C	C	C	C	N	C	C	C	C	A	C	C	A	C	C	C	C	C	C	C	C	A	C	C	N	C	C	C	C	A
SGBAR_A07_11223381	A/G	GBAR_A07	11223381	+	NA	NA	NA	NA	NA	NA	A	A	G	A	A	N	G	R	A	R	A	R	A	G	A	A	A	A	A	N	G	A	A	A	A	R	A	R	A	A	R	A	G	G	R	A	G	A	A
SGBAR_A07_11225119	G/A	GBAR_A07	11225119	+	NA	NA	NA	NA	NA	NA	G	G	G	G	G	G	G	G	G	G	G	G	G	G	R	G	G	G	G	A	N	G	G	A	G	G	A	R	G	G	N	R	G	G	G	G	G	G	N
SGBAR_A07_11227069	G/A	GBAR_A07	11227069	+	NA	NA	NA	NA	NA	NA	G	G	G	G	N	N	G	G	N	G	G	G	G	G	G	G	G	G	A	G	G	A	G	G	G	N	G	G	G	G	R	G	G	R	G	G	G	G	A
SGBAR_A07_11228411	A/G	GBAR_A07	11228411	+	NA	NA	NA	NA	NA	NA	A	A	A	G	R	A	A	A	A	A	A	A	A	A	R	A	A	A	G	G	A	G	A	G	A	A	G	G	A	A	R	R	N	N	A	A	A	A	G
SGBAR_A07_11230168	G/A	GBAR_A07	11230168	+	NA	NA	NA	NA	NA	NA	G	G	G	G	G	G	G	G	G	G	G	G	G	G	N	G	G	G	G	A	G	G	G	A	G	G	A	A	G	G	G	R	G	G	G	G	G	G	G
SGBAR_A07_11230782	G/A	GBAR_A07	11230782	+	NA	NA	NA	NA	NA	NA	G	G	G	G	R	G	G	G	G	G	G	G	G	G	G	G	G	G	N	G	G	A	G	G	G	G	G	G	G	G	A	G	G	R	G	G	G	G	A
SGBAR_A07_11232463	G/T	GBAR_A07	11232463	+	NA	NA	NA	NA	NA	NA	G	G	G	G	G	G	G	G	G	G	G	G	G	G	K	G	G	G	G	T	G	G	G	T	G	G	T	K	G	G	G	K	G	G	G	G	G	G	G
SGBAR_A07_11233277	T/C	GBAR_A07	11233277	+	NA	NA	NA	NA	NA	NA	T	T	T	C	Y	T	T	T	T	T	T	T	T	T	Y	T	T	T	C	C	T	C	T	C	T	T	C	Y	T	T	Y	Y	T	T	T	T	T	T	C
SGBAR_A07_11234277	A/T	GBAR_A07	11234277	+	NA	NA	NA	NA	NA	NA	A	A	A	T	T	A	A	A	A	A	A	A	A	A	N	A	A	A	T	T	N	T	A	T	A	A	T	T	A	A	T	W	A	N	A	A	A	A	T
SGBAR_A07_11235497	G/A	GBAR_A07	11235497	+	NA	NA	NA	NA	NA	NA	G	G	G	G	R	G	G	G	G	G	G	G	G	G	G	G	G	G	A	G	G	A	G	G	G	G	G	G	G	G	A	G	G	G	G	G	G	G	A
SGBAR_A07_11235771	G/A	GBAR_A07	11235771	+	NA	NA	NA	NA	NA	NA	G	G	G	G	R	G	G	G	G	G	G	G	G	N	G	G	N	G	A	G	G	A	G	G	G	G	G	G	G	G	A	G	G	G	G	G	G	G	A
SGBAR_A07_11236301	C/T	GBAR_A07	11236301	+	NA	NA	NA	NA	NA	NA	C	C	C	C	Y	C	C	C	C	C	C	C	C	C	C	C	C	C	T	C	C	T	C	C	C	C	C	C	C	C	T	C	C	N	C	C	C	C	T
SGBAR_A07_11236489	C/A	GBAR_A07	11236489	+	NA	NA	NA	NA	NA	NA	C	C	C	C	M	C	C	C	C	C	C	C	C	C	C	C	C	C	N	C	C	A	C	C	C	C	C	C	C	C	M	C	C	C	C	C	N	C	A
SGBAR_A07_11237311	T/G	GBAR_A07	11237311	+	NA	NA	NA	NA	NA	NA	T	T	T	G	K	T	T	T	T	T	T	T	T	T	K	T	T	N	G	G	T	G	T	G	T	T	G	G	T	T	N	K	T	T	T	T	T	T	G
SGBAR_A07_11240131	T/A	GBAR_A07	11240131	+	NA	NA	NA	NA	NA	NA	T	T	T	T	W	N	T	T	T	T	T	T	T	T	T	N	T	T	N	T	T	A	T	T	T	T	T	T	T	T	A	T	T	N	T	T	T	T	A
SGBAR_A07_11240146	T/C	GBAR_A07	11240146	+	NA	NA	NA	NA	NA	NA	T	T	T	C	Y	T	T	T	T	T	T	T	T	T	N	N	T	T	N	C	T	C	T	C	T	T	C	Y	T	T	C	Y	T	N	T	T	T	T	C
SGBAR_A07_11240159	G/A	GBAR_A07	11240159	+	NA	NA	NA	NA	NA	NA	G	G	G	G	G	G	G	G	G	G	G	G	G	G	N	N	G	G	G	A	G	G	G	A	G	G	A	R	G	G	G	R	G	G	G	G	G	G	G
SGBAR_A07_11240181	C/T	GBAR_A07	11240181	+	NA	NA	NA	NA	NA	NA	C	N	C	C	Y	C	C	C	C	C	C	C	C	C	C	C	C	C	T	C	C	T	C	C	C	C	C	C	C	C	T	C	C	C	C	C	C	C	T
SGBAR_A07_11240420	T/C	GBAR_A07	11240420	+	NA	NA	NA	NA	NA	NA	T	C	T	T	N	T	T	N	C	T	C	T	C	T	Y	C	C	C	T	T	T	N	C	T	T	Y	N	T	N	C	T	T	T	T	T	C	Y	T	T
SGBAR_A07_11240538	T/C	GBAR_A07	11240538	+	NA	NA	NA	NA	NA	NA	T	T	T	C	Y	T	T	T	T	T	T	T	T	T	Y	T	T	T	C	C	T	Y	T	C	T	T	C	Y	T	T	Y	Y	T	Y	N	T	T	T	C
SGBAR_A07_11240731	G/A	GBAR_A07	11240731	+	NA	NA	NA	NA	NA	NA	G	G	G	G	R	G	G	G	G	G	G	G	G	G	N	G	G	N	A	G	G	A	G	G	G	G	G	G	G	G	R	G	G	G	G	G	G	G	A
SGBAR_A07_11242278	C/T	GBAR_A07	11242278	+	NA	NA	NA	NA	NA	NA	C	C	C	C	C	C	C	C	N	C	C	C	C	C	Y	N	C	C	C	T	C	C	C	T	C	C	T	T	C	C	C	Y	C	C	C	C	C	C	C
SGBAR_A07_11243005	A/G	GBAR_A07	11243005	+	NA	NA	NA	NA	NA	NA	A	A	A	G	R	A	A	A	A	A	A	A	A	A	A	A	A	A	G	G	A	G	A	G	A	A	G	R	A	A	R	R	A	A	A	A	A	A	G
SGBAR_A07_11243052	G/A	GBAR_A07	11243052	+	NA	NA	NA	NA	NA	NA	G	G	G	G	R	G	G	G	G	G	G	G	G	G	G	G	G	G	A	G	N	A	G	G	G	G	G	G	G	G	R	G	G	G	G	G	G	G	A
SGBAR_A07_11243464	G/A	GBAR_A07	11243464	+	NA	NA	NA	NA	NA	NA	G	G	G	G	R	G	G	G	G	G	G	G	G	G	G	G	G	G	A	G	G	A	G	G	G	G	G	G	G	G	R	G	G	N	G	G	G	G	A
SGBAR_A07_11243631	A/G	GBAR_A07	11243631	+	NA	NA	NA	NA	NA	NA	A	A	A	G	R	A	A	A	A	A	A	A	A	A	R	A	A	A	G	G	A	G	A	G	A	A	G	R	A	A	G	R	A	N	A	A	A	A	G
SGBAR_A07_11244103	T/C	GBAR_A07	11244103	+	NA	NA	NA	NA	NA	NA	T	T	T	T	Y	T	T	T	N	T	T	T	T	T	N	T	T	T	C	C	T	C	T	C	T	T	C	Y	T	T	C	Y	T	N	T	T	T	T	C
SGBAR_A07_11244106	G/A	GBAR_A07	11244106	+	NA	NA	NA	NA	NA	NA	G	G	G	G	G	G	G	G	G	G	G	G	G	G	G	G	G	G	G	G	G	G	G	G	G	G	A	R	G	G	N	G	G	G	G	G	G	G	G
SGBAR_A07_11244747	G/A	GBAR_A07	11244747	+	NA	NA	NA	NA	NA	NA	G	G	G	G	G	G	G	G	G	G	G	G	G	G	N	G	N	G	G	A	G	G	G	A	G	G	A	R	G	G	G	R	G	G	G	G	G	G	G
SGBAR_A07_11244896	C/A	GBAR_A07	11244896	+	NA	NA	NA	NA	NA	NA	N	C	C	C	C	C	C	C	C	C	C	C	C	C	M	C	C	C	C	A	C	C	C	A	C	C	A	M	C	C	C	M	C	C	C	C	C	C	C
SGBAR_A07_11245274	C/T	GBAR_A07	11245274	+	NA	NA	NA	NA	NA	NA	C	C	C	C	C	C	C	C	C	C	C	C	C	C	Y	C	C	C	C	T	C	C	C	T	C	C	T	Y	C	C	C	N	C	C	C	C	C	C	C
SGBAR_A07_11245534	G/A	GBAR_A07	11245534	+	NA	NA	NA	NA	NA	NA	G	G	G	G	R	G	G	G	G	G	G	G	G	G	G	G	G	G	A	G	G	A	G	G	G	G	G	G	G	G	A	G	G	R	G	G	G	G	A
SGBAR_A07_11245673	A/G	GBAR_A07	11245673	+	NA	NA	NA	NA	NA	NA	A	A	A	G	R	A	A	A	A	A	N	A	A	A	N	A	A	N	G	G	A	G	A	G	A	A	G	R	A	A	R	R	A	N	A	A	A	A	G
SGBAR_A07_11246172	T/G	GBAR_A07	11246172	+	NA	NA	NA	NA	NA	NA	T	T	T	G	K	T	T	T	T	T	T	T	T	T	K	T	T	T	G	G	T	G	T	G	T	T	G	N	T	T	G	K	T	K	T	T	T	N	G
SGBAR_A07_11246887	G/A	GBAR_A07	11246887	+	NA	NA	NA	NA	NA	NA	G	G	G	G	G	G	G	G	G	G	G	G	G	G	R	G	G	G	G	A	N	G	G	A	G	G	A	R	G	G	G	R	G	G	G	G	G	G	G
SGBAR_A07_11248003	A/G	GBAR_A07	11248003	+	NA	NA	NA	NA	NA	NA	A	A	A	G	R	A	A	A	R	A	A	A	A	A	N	A	A	A	G	G	A	G	A	G	A	A	G	R	A	A	G	R	A	R	A	A	A	A	G
SGBAR_A07_11248509	A/G	GBAR_A07	11248509	+	NA	NA	NA	NA	NA	NA	A	A	A	A	R	A	A	A	A	A	A	A	A	A	A	A	A	A	G	N	A	G	A	A	A	A	A	A	A	A	N	A	A	R	A	A	A	A	G
SGBAR_A07_11248763	G/A	GBAR_A07	11248763	+	NA	NA	NA	NA	NA	NA	G	G	G	G	R	G	G	G	G	G	G	G	G	G	G	G	G	G	A	G	G	A	G	G	G	G	G	G	G	G	A	G	G	R	G	G	G	G	A
SGBAR_A07_11249080	G/A	GBAR_A07	11249080	+	NA	NA	NA	NA	NA	NA	G	G	G	G	R	G	G	G	G	G	G	G	G	G	G	G	G	G	N	G	G	A	G	G	G	G	G	G	G	G	A	G	G	G	G	G	G	G	A
SGBAR_A07_11249115	A/G	GBAR_A07	11249115	+	NA	NA	NA	NA	NA	NA	A	A	A	G	G	A	A	A	N	A	A	A	A	A	N	A	A	N	G	G	A	G	R	G	A	A	G	R	A	A	G	R	A	A	A	A	A	A	G
SGBAR_A07_11249262	A/G	GBAR_A07	11249262	+	NA	NA	NA	NA	NA	NA	A	A	A	G	R	A	A	A	N	A	A	A	A	A	N	A	A	A	G	G	A	G	A	G	A	A	G	R	A	N	N	R	A	A	A	A	A	A	G
SGBAR_A07_11249682	G/A	GBAR_A07	11249682	+	NA	NA	NA	NA	NA	NA	G	G	G	G	G	N	G	G	R	G	G	G	G	G	N	G	G	G	G	A	G	G	G	N	G	G	A	R	N	G	G	R	G	G	G	N	G	G	G
SGBAR_A07_11250844	G/T	GBAR_A07	11250844	+	NA	NA	NA	NA	NA	NA	N	G	G	N	T	G	G	G	G	G	G	G	G	G	G	G	G	N	T	G	N	T	G	G	G	G	G	G	N	N	T	G	N	N	G	G	G	G	T
SGBAR_A07_11250946	C/T	GBAR_A07	11250946	+	NA	NA	NA	NA	NA	NA	C	C	C	N	C	N	C	C	N	C	C	C	C	C	Y	C	C	C	C	T	C	C	C	T	C	C	T	Y	C	N	C	Y	N	C	C	C	C	C	C
SGBAR_A07_11251054	C/A	GBAR_A07	11251054	+	NA	NA	NA	NA	NA	NA	C	C	C	N	N	C	C	C	C	C	C	C	C	C	C	C	C	C	A	C	C	A	C	C	C	C	C	C	N	C	A	C	C	N	C	C	C	C	A
SGBAR_A07_11251088	G/T	GBAR_A07	11251088	+	NA	NA	NA	NA	NA	NA	N	G	G	N	N	G	N	G	N	G	G	G	G	G	K	G	G	N	G	T	G	G	G	T	G	G	T	K	N	N	G	K	G	G	G	G	G	G	G
SGBAR_A07_11253074	A/C	GBAR_A07	11253074	+	NA	NA	NA	NA	NA	NA	A	M	A	N	M	N	A	A	N	A	A	A	A	N	M	N	N	A	C	C	A	C	A	C	A	A	C	N	A	N	M	M	A	M	A	A	A	A	C
SGBAR_A07_11253469	T/C	GBAR_A07	11253469	+	NA	NA	NA	NA	NA	NA	T	T	T	C	Y	T	T	T	T	T	T	T	T	T	N	T	T	T	C	C	T	Y	T	C	T	T	C	Y	T	T	C	Y	T	N	T	T	T	T	C
SGBAR_A07_11253666	G/A	GBAR_A07	11253666	+	NA	NA	NA	NA	NA	NA	G	G	G	G	G	G	G	G	G	G	G	G	G	G	R	G	G	G	G	A	G	G	G	G	G	G	A	R	G	G	G	R	G	G	G	G	G	G	G
SGBAR_A07_11254180	T/C	GBAR_A07	11254180	+	NA	NA	NA	NA	NA	NA	T	T	T	C	Y	N	T	T	T	T	N	T	T	N	T	T	T	T	C	C	T	C	T	C	T	T	C	Y	N	T	C	Y	T	Y	T	T	T	T	C
SGBAR_A07_11254205	T/G	GBAR_A07	11254205	+	NA	NA	NA	NA	NA	NA	T	T	T	T	K	T	T	T	T	T	T	T	T	T	N	T	T	T	G	G	T	G	T	G	T	T	G	K	N	T	K	K	T	K	T	T	T	T	N
SGBAR_A07_11255410	C/A	GBAR_A07	11255410	+	NA	NA	NA	NA	NA	NA	C	C	C	C	M	C	C	C	C	C	C	C	N	C	C	C	N	C	N	C	C	A	C	C	C	C	C	C	C	C	A	C	C	C	C	C	N	C	A
SGBAR_A07_11256440	A/G	GBAR_A07	11256440	+	NA	NA	NA	NA	NA	NA	A	A	A	A	A	A	A	A	A	A	A	A	A	A	A	A	A	A	A	G	A	A	A	G	A	A	G	R	A	A	A	R	A	A	A	A	A	A	A
SGBAR_A07_11256641	T/C	GBAR_A07	11256641	+	NA	NA	NA	NA	NA	NA	T	T	T	T	T	T	T	T	T	T	T	N	T	T	Y	T	T	T	T	C	T	T	T	C	T	T	C	C	T	T	T	Y	T	T	T	T	T	T	T
SGBAR_A07_11258893	C/G	GBAR_A07	11258893	+	NA	NA	NA	NA	NA	NA	C	C	C	N	S	C	C	C	C	C	C	C	C	C	N	C	N	C	G	G	C	G	C	G	N	C	G	S	C	C	S	S	C	N	C	C	C	C	G
SGBAR_A07_11259444	C/T	GBAR_A07	11259444	+	NA	NA	NA	NA	NA	NA	C	C	C	C	T	C	C	C	C	C	C	C	C	C	C	C	C	C	T	C	C	T	C	C	C	C	C	C	C	C	Y	C	C	Y	C	C	C	C	T
SGBAR_A07_11260073	C/T	GBAR_A07	11260073	+	NA	NA	NA	NA	NA	NA	C	C	C	T	C	C	C	C	C	C	C	C	C	C	N	C	C	C	C	T	C	C	C	T	C	C	T	Y	C	C	C	Y	C	C	C	C	C	C	C
SGBAR_A07_11260302	G/A	GBAR_A07	11260302	+	NA	NA	NA	NA	NA	NA	G	G	G	G	G	G	G	G	G	G	G	G	G	G	G	G	G	G	G	A	G	G	G	A	G	G	A	R	G	G	G	N	G	G	G	G	G	G	G
SGBAR_A07_11260399	C/G	GBAR_A07	11260399	+	NA	NA	NA	NA	NA	NA	C	C	C	C	C	C	C	C	C	C	N	C	C	C	C	C	C	C	C	G	C	C	C	G	C	C	G	G	C	C	C	S	C	C	C	C	C	C	C
SGBAR_A07_11260467	G/A	GBAR_A07	11260467	+	NA	NA	NA	NA	NA	NA	G	G	G	G	G	G	G	G	G	G	G	G	G	G	G	G	G	G	G	A	G	G	G	A	G	G	A	A	G	G	G	R	G	G	G	G	G	G	G
SGBAR_A07_11260756	G/T	GBAR_A07	11260756	+	NA	NA	NA	NA	NA	NA	G	G	G	G	K	G	G	G	G	G	G	G	G	G	G	G	G	G	T	G	G	T	G	G	G	G	G	G	G	G	T	G	G	K	G	G	G	G	T
SGBAR_A07_11261503	G/A	GBAR_A07	11261503	+	NA	NA	NA	NA	NA	NA	G	G	G	G	G	G	G	G	G	G	G	G	G	G	R	N	G	G	G	A	G	G	G	A	G	G	A	R	G	G	G	R	G	G	G	G	G	G	G
SGBAR_A07_11262317	C/T	GBAR_A07	11262317	+	NA	NA	NA	NA	NA	NA	C	C	C	C	Y	C	C	C	C	C	C	C	C	C	C	C	C	C	T	C	C	T	C	C	C	C	C	C	C	C	Y	C	C	Y	C	C	C	C	T
SGBAR_A07_11263242	T/C	GBAR_A07	11263242	+	NA	NA	NA	NA	NA	NA	T	T	T	C	Y	T	T	T	T	T	T	T	T	T	N	T	T	T	C	C	T	C	T	C	T	T	C	Y	T	T	C	Y	T	N	T	T	T	T	C
SGBAR_A07_11263445	G/A	GBAR_A07	11263445	+	NA	NA	NA	NA	NA	NA	G	G	A	G	G	G	A	R	G	N	G	N	G	A	G	G	G	G	G	G	A	G	G	G	G	G	G	R	G	G	G	G	R	G	A	G	G	G	G
SGBAR_A07_11263933	A/G	GBAR_A07	11263933	+	NA	NA	NA	NA	NA	NA	A	A	A	G	R	A	A	A	A	A	A	A	A	A	R	A	A	A	G	G	A	G	A	G	A	A	G	R	A	A	R	R	A	R	A	A	A	N	G
SGBAR_A07_11265073	A/G	GBAR_A07	11265073	+	NA	NA	NA	NA	NA	NA	A	A	A	G	R	A	N	A	A	A	A	A	A	A	R	A	A	N	G	G	A	G	A	G	A	A	G	R	A	A	G	R	A	A	A	A	A	A	G
SGBAR_A07_11265192	T/C	GBAR_A07	11265192	+	NA	NA	NA	NA	NA	NA	N	T	N	C	C	T	N	T	T	T	T	T	T	T	N	T	T	T	C	C	T	C	T	C	T	T	C	Y	T	T	Y	Y	T	T	T	T	T	T	C
SGBAR_A07_11268072	T/A	GBAR_A07	11268072	+	NA	NA	NA	NA	NA	NA	T	T	T	T	W	T	T	T	T	T	T	T	T	T	T	N	T	T	N	T	T	A	T	T	T	T	T	T	T	T	N	T	T	W	T	T	T	T	A
SGBAR_A07_11268191	A/G	GBAR_A07	11268191	+	NA	NA	NA	NA	NA	NA	N	A	A	N	R	A	A	N	A	A	A	A	N	A	N	A	A	A	N	G	A	G	A	G	A	A	G	G	A	A	G	R	A	N	A	A	A	A	G
SGBAR_A07_11268498	C/T	GBAR_A07	11268498	+	NA	NA	NA	NA	NA	NA	C	N	C	C	N	N	C	C	C	C	C	N	N	C	N	C	C	C	C	T	C	C	C	T	C	C	T	Y	N	C	N	T	C	C	C	C	C	C	C
SGBAR_A07_11268865	C/A	GBAR_A07	11268865	+	NA	NA	NA	NA	NA	NA	C	C	C	N	N	C	C	C	C	C	C	C	C	C	C	C	C	C	C	A	C	C	C	C	C	C	N	M	C	C	C	M	C	C	C	C	C	C	N
SGBAR_A07_11270886	T/C	GBAR_A07	11270886	+	NA	NA	NA	NA	NA	NA	T	T	T	T	T	T	T	N	Y	T	Y	T	T	T	T	T	Y	Y	T	T	T	T	T	T	T	N	T	T	T	T	T	T	T	T	T	T	N	Y	N
SGBAR_A07_11270969	T/C	GBAR_A07	11270969	+	NA	NA	NA	NA	NA	NA	N	T	T	T	Y	T	T	T	T	T	T	T	T	T	T	T	T	T	C	T	T	C	T	T	T	T	T	T	T	T	Y	T	T	T	T	T	T	T	Y
SGBAR_A07_11275449	A/T	GBAR_A07	11275449	+	NA	NA	NA	NA	NA	NA	A	A	A	T	W	A	A	A	W	A	A	A	A	A	W	A	A	A	T	T	A	T	A	T	A	A	T	W	A	A	N	W	A	N	A	A	A	A	T
SGBAR_A07_11275770	C/T	GBAR_A07	11275770	+	NA	NA	NA	NA	NA	NA	C	C	C	C	Y	C	C	C	C	C	C	C	C	C	C	C	C	C	T	C	C	T	C	C	C	C	C	C	C	C	N	C	C	N	C	C	C	C	T
SGBAR_A07_11275945	C/T	GBAR_A07	11275945	+	NA	NA	NA	NA	NA	NA	C	C	C	C	Y	C	C	C	C	C	C	C	C	C	C	C	C	C	T	C	C	N	C	C	C	C	C	C	C	C	Y	C	C	Y	C	C	C	C	T
SGBAR_A07_11282115	A/G	GBAR_A07	11282115	+	NA	NA	NA	NA	NA	NA	A	A	G	A	A	A	G	R	A	R	A	R	A	G	A	A	A	A	A	A	G	A	A	A	A	R	A	R	A	A	A	A	G	N	R	A	R	A	A
SGBAR_A07_11282681	C/T	GBAR_A07	11282681	+	NA	NA	NA	NA	NA	NA	C	N	C	T	T	N	C	C	C	C	C	C	C	C	Y	C	C	C	T	T	C	N	C	T	C	C	T	T	C	C	Y	N	C	Y	C	C	C	C	T
SGBAR_A07_11284740	C/A	GBAR_A07	11284740	+	NA	NA	NA	NA	NA	NA	C	C	C	C	M	C	C	C	C	N	C	C	C	C	C	C	C	C	A	C	C	A	C	N	C	C	C	C	C	N	A	C	C	C	C	C	C	C	A
SGBAR_A07_11286252	T/A	GBAR_A07	11286252	+	NA	NA	NA	NA	NA	NA	T	T	T	N	W	T	T	T	T	T	T	T	T	T	T	T	T	N	A	T	T	A	T	T	T	T	T	T	T	T	A	T	T	T	T	T	T	T	A
SGBAR_A07_11287111	C/G	GBAR_A07	11287111	+	NA	NA	NA	NA	NA	NA	C	C	C	G	S	C	C	C	C	C	C	C	C	C	C	C	C	C	G	C	C	G	C	C	C	C	C	C	C	C	S	C	C	C	C	C	C	N	G
SGBAR_A07_11289545	A/T	GBAR_A07	11289545	+	NA	NA	NA	NA	NA	NA	A	A	A	T	W	A	A	A	A	A	A	A	A	A	A	A	A	A	T	A	N	T	A	A	A	A	A	A	A	A	W	A	A	A	A	N	A	A	T
SGBAR_A07_11291089	G/T	GBAR_A07	11291089	+	NA	NA	NA	NA	NA	NA	G	G	G	G	K	G	G	G	G	G	G	G	G	G	G	G	G	G	T	G	G	T	G	G	G	G	G	G	G	G	N	G	G	G	G	G	G	G	T
SGBAR_A07_11292115	T/C	GBAR_A07	11292115	+	NA	NA	NA	NA	NA	NA	T	T	T	C	N	T	T	T	T	T	T	T	T	T	T	T	T	T	C	N	T	C	T	T	T	N	T	T	T	T	N	T	T	N	T	T	T	T	C
SGBAR_A07_11292610	C/T	GBAR_A07	11292610	+	NA	NA	NA	NA	NA	NA	C	C	C	N	N	C	C	C	N	C	C	N	C	C	C	C	C	C	T	C	N	T	C	C	C	N	C	C	C	C	T	N	C	C	C	C	C	C	T
SGBAR_A07_11293800	C/T	GBAR_A07	11293800	+	NA	NA	NA	NA	NA	NA	C	C	C	T	Y	N	C	C	C	C	C	C	C	C	C	C	C	C	T	C	C	T	C	C	C	C	C	C	C	C	Y	C	C	N	C	C	C	C	T
SGBAR_A07_11293868	A/G	GBAR_A07	11293868	+	NA	NA	NA	NA	NA	NA	A	A	A	G	R	N	A	A	A	A	A	A	A	A	A	A	A	A	G	A	A	G	A	A	A	N	A	A	N	A	R	A	A	A	N	A	A	N	G
SGBAR_A07_11294158	C/A	GBAR_A07	11294158	+	NA	NA	NA	NA	NA	NA	C	C	C	A	M	C	C	C	C	C	C	C	C	C	C	C	C	C	A	C	C	N	C	C	C	C	C	C	C	C	A	C	C	C	C	C	C	C	A
SGBAR_A07_11294192	T/A	GBAR_A07	11294192	+	NA	NA	NA	NA	NA	NA	T	T	T	A	W	T	T	T	T	T	T	T	T	T	T	T	T	T	A	T	T	N	T	T	T	T	T	T	T	T	A	T	T	T	T	T	T	N	A
SGBAR_A07_11294233	C/T	GBAR_A07	11294233	+	NA	NA	NA	NA	NA	NA	C	C	C	T	Y	C	C	C	C	C	C	C	C	C	C	C	C	C	T	C	C	N	C	C	C	C	N	C	C	C	T	C	C	Y	C	C	C	C	T
SGBAR_A07_11294311	G/A	GBAR_A07	11294311	+	NA	NA	NA	NA	NA	NA	G	G	G	A	A	G	G	G	G	G	G	G	G	G	G	G	G	G	A	G	G	A	G	G	G	G	G	G	G	G	A	G	G	R	G	G	G	G	A
SGBAR_A07_11294512	C/A	GBAR_A07	11294512	+	NA	NA	NA	NA	NA	NA	C	C	C	A	M	C	C	C	C	C	C	C	C	C	C	C	C	C	A	C	C	A	C	C	C	C	C	C	C	C	A	N	C	M	N	C	C	C	A
SGBAR_A07_11294632	G/A	GBAR_A07	11294632	+	NA	NA	NA	NA	NA	NA	G	G	G	A	R	G	G	G	G	G	G	G	G	G	G	G	G	G	A	G	G	A	G	G	G	G	G	G	G	G	A	G	G	N	N	G	G	G	A
SGBAR_A07_11295114	A/C	GBAR_A07	11295114	+	NA	NA	NA	NA	NA	NA	A	A	A	C	M	A	A	A	A	A	A	A	A	A	A	A	A	A	C	A	A	C	A	A	A	A	A	A	A	A	C	A	A	N	A	A	A	A	C
SGBAR_A07_11296298	C/T	GBAR_A07	11296298	+	NA	NA	NA	NA	NA	NA	C	C	C	C	Y	C	C	C	C	C	C	C	C	C	C	C	C	C	T	C	C	T	C	C	C	C	C	C	C	C	Y	C	C	N	C	C	C	C	T
SGBAR_A07_11296372	T/C	GBAR_A07	11296372	+	NA	NA	NA	NA	NA	NA	Y	Y	Y	T	T	T	Y	Y	T	T	N	T	Y	T	T	T	Y	T	T	Y	T	T	Y	Y	Y	Y	N	Y	Y	Y	Y	T	Y	N	N	T	N	Y	T
SGBAR_A07_11296386	C/T	GBAR_A07	11296386	+	NA	NA	NA	NA	NA	NA	Y	Y	Y	C	C	C	Y	C	C	C	N	C	Y	C	C	C	Y	C	N	Y	C	C	N	Y	Y	Y	N	Y	C	Y	Y	C	C	N	N	C	N	Y	C
SGBAR_A07_11296389	C/T	GBAR_A07	11296389	+	NA	NA	NA	NA	NA	NA	C	Y	Y	C	C	C	Y	C	C	C	N	C	Y	C	C	C	Y	C	N	Y	C	C	N	C	Y	Y	N	Y	C	Y	Y	C	C	N	N	C	N	Y	C
SGBAR_A07_11296390	C/T	GBAR_A07	11296390	+	NA	NA	NA	NA	NA	NA	C	Y	Y	C	C	C	Y	C	C	C	N	C	Y	C	C	C	Y	C	N	Y	C	C	N	C	Y	Y	N	Y	C	Y	Y	C	C	C	N	C	N	Y	C
SGBAR_A07_11296391	A/G	GBAR_A07	11296391	+	NA	NA	NA	NA	NA	NA	A	R	R	A	A	A	R	A	A	A	N	A	R	A	A	A	R	A	N	R	A	A	N	A	R	R	N	R	A	R	R	A	A	N	N	A	N	R	A
SGBAR_A07_11296407	G/T	GBAR_A07	11296407	+	NA	NA	NA	NA	NA	NA	G	G	K	G	G	G	K	G	G	G	N	G	G	G	G	G	K	G	N	K	G	G	N	G	K	K	N	N	G	K	K	G	G	N	N	G	N	N	G
SGBAR_A07_11298034	T/C	GBAR_A07	11298034	+	NA	NA	NA	NA	NA	NA	T	T	T	C	C	T	T	T	T	T	T	N	T	T	T	T	T	T	C	T	T	C	T	T	T	T	T	T	T	T	C	T	T	T	T	T	T	T	C
SGBAR_A07_11299186	G/A	GBAR_A07	11299186	+	NA	NA	NA	NA	NA	NA	G	G	G	G	R	G	G	G	G	G	G	N	G	G	G	G	G	G	A	G	G	A	G	G	G	G	G	G	G	G	R	G	G	G	G	G	G	G	A
SGBAR_A07_11299384	T/C	GBAR_A07	11299384	+	NA	NA	NA	NA	NA	NA	T	T	T	C	Y	T	T	T	T	T	T	T	T	T	T	T	T	T	C	T	T	C	T	T	T	T	T	T	T	T	Y	T	T	N	T	T	T	T	C
SGBAR_A07_11301489	T/C	GBAR_A07	11301489	+	NA	NA	NA	NA	NA	NA	T	T	T	C	N	T	T	T	T	T	T	T	T	T	T	T	T	T	C	T	T	C	T	T	T	T	T	N	T	T	Y	T	T	N	T	T	T	T	C
SGBAR_A07_11301547	G/A	GBAR_A07	11301547	+	NA	NA	NA	NA	NA	NA	G	G	G	G	A	G	G	G	G	G	G	G	G	G	G	G	G	G	A	G	G	A	G	G	G	G	G	G	G	G	R	G	G	R	G	G	G	G	A
SGBAR_A07_11301570	G/A	GBAR_A07	11301570	+	NA	NA	NA	NA	NA	NA	G	G	G	G	A	G	G	G	G	G	G	G	G	G	G	G	G	G	A	G	G	A	G	G	G	G	G	G	G	G	R	G	G	R	G	G	G	G	A
SGBAR_A07_11301816	G/A	GBAR_A07	11301816	+	NA	NA	NA	NA	NA	NA	G	G	G	G	R	G	G	G	G	G	G	G	G	G	G	G	G	G	A	G	G	A	G	G	G	G	G	G	G	G	R	G	G	G	G	G	G	G	A
SGBAR_A07_11302373	T/C	GBAR_A07	11302373	+	NA	NA	NA	NA	NA	NA	T	T	T	C	Y	T	T	T	T	T	T	T	T	T	T	T	T	T	C	T	T	C	T	T	T	T	T	T	T	T	Y	T	T	N	T	T	T	N	C
SGBAR_A07_11302894	T/C	GBAR_A07	11302894	+	NA	NA	NA	NA	NA	NA	T	T	T	C	C	T	T	T	T	T	T	T	T	T	T	T	T	T	C	N	T	C	T	T	T	T	T	T	T	T	C	T	T	N	T	T	T	N	C
SGBAR_A07_11303320	G/C	GBAR_A07	11303320	+	NA	NA	NA	NA	NA	NA	G	G	N	S	G	G	N	G	N	N	N	S	G	G	G	S	N	N	G	G	G	G	G	N	G	G	G	G	S	N	N	G	G	G	G	S	S	G	G
SGBAR_A07_11303329	G/A	GBAR_A07	11303329	+	NA	NA	NA	NA	NA	NA	G	G	N	R	G	G	N	G	N	N	N	R	G	G	G	R	N	N	G	G	G	G	G	R	N	G	G	G	R	N	N	G	G	G	G	R	R	G	G
SGBAR_A07_11304481	A/G	GBAR_A07	11304481	+	NA	NA	NA	NA	NA	NA	A	A	A	G	R	A	A	A	A	A	A	A	A	A	A	A	A	A	G	A	A	G	A	A	A	A	A	A	A	A	R	A	A	R	A	A	A	A	G
SGBAR_A07_11304950	T/C	GBAR_A07	11304950	+	NA	NA	NA	NA	NA	NA	T	T	T	C	Y	T	T	T	T	T	T	T	T	T	T	T	T	T	C	T	T	C	T	T	T	T	T	T	T	T	Y	T	T	T	T	T	T	T	C
SGBAR_A07_11305643	C/T	GBAR_A07	11305643	+	NA	NA	NA	NA	NA	NA	C	C	C	C	T	C	C	C	C	C	C	C	C	C	C	C	C	C	T	C	C	T	C	C	C	C	C	C	C	C	Y	C	C	C	C	C	C	C	T
SGBAR_A07_11305890	T/C	GBAR_A07	11305890	+	NA	NA	NA	NA	NA	NA	T	T	T	C	Y	T	T	T	T	T	T	T	T	T	T	T	T	N	C	T	T	C	T	T	T	T	T	T	T	T	Y	T	T	T	T	T	T	T	C
SGBAR_A07_11305894	T/G	GBAR_A07	11305894	+	NA	NA	NA	NA	NA	NA	T	T	T	G	K	T	T	T	T	T	T	T	T	T	N	T	T	N	G	G	T	G	T	G	T	T	G	K	T	T	K	K	T	T	T	T	T	T	G
SGBAR_A07_11306099	G/T	GBAR_A07	11306099	+	NA	NA	NA	NA	NA	NA	N	G	G	G	K	G	G	G	G	G	G	G	G	G	G	G	G	N	T	G	G	T	G	G	G	G	G	G	G	G	T	G	G	G	G	G	G	G	T
SGBAR_A07_11306171	G/A	GBAR_A07	11306171	+	NA	NA	NA	NA	NA	NA	G	G	G	G	R	G	G	G	G	G	G	G	G	G	G	G	G	G	A	G	G	A	G	G	G	G	G	G	N	G	A	G	G	G	G	G	G	G	A
SGBAR_A07_11307271	T/C	GBAR_A07	11307271	+	NA	NA	NA	NA	NA	NA	T	T	T	C	Y	T	T	T	T	T	T	T	T	T	T	T	T	T	C	T	T	C	T	T	T	T	T	T	T	T	Y	T	T	N	T	T	T	T	N
SGBAR_A07_11307419	A/C	GBAR_A07	11307419	+	NA	NA	NA	NA	NA	NA	A	A	A	C	M	A	A	A	A	A	A	A	A	A	A	A	A	A	C	A	A	C	A	A	A	A	A	A	A	A	M	A	A	N	A	A	A	A	C
SGBAR_A07_11307466	A/G	GBAR_A07	11307466	+	NA	NA	NA	NA	NA	NA	A	A	A	G	R	A	A	A	N	A	A	A	A	A	A	A	A	A	G	N	A	G	N	A	A	A	A	A	A	A	R	A	A	R	A	A	A	A	G
SGBAR_A07_11307480	G/A	GBAR_A07	11307480	+	NA	NA	NA	NA	NA	NA	G	G	G	G	R	G	G	G	N	G	G	G	G	G	G	G	G	G	A	N	G	A	G	G	G	G	G	G	G	G	R	G	G	R	G	G	G	G	A
SGBAR_A07_11308229	G/A	GBAR_A07	11308229	+	NA	NA	NA	NA	NA	NA	G	G	G	G	R	G	G	G	G	G	G	G	G	N	G	G	G	G	A	G	G	A	G	G	G	G	G	G	G	G	A	G	G	R	G	G	G	G	A
SGBAR_A07_11308301	A/G	GBAR_A07	11308301	+	NA	NA	NA	NA	NA	NA	A	A	A	N	N	N	A	R	R	A	N	R	A	A	N	A	N	A	A	A	A	A	A	R	A	A	A	A	A	A	N	R	A	A	A	N	A	A	A
SGBAR_A07_11308628	G/A	GBAR_A07	11308628	+	NA	NA	NA	NA	NA	NA	G	G	G	G	R	G	G	G	G	G	G	G	G	G	G	G	G	G	A	G	G	A	G	G	G	G	G	G	G	G	R	G	G	N	G	G	G	G	A
SGBAR_A07_11308804	T/C	GBAR_A07	11308804	+	NA	NA	NA	NA	NA	NA	T	T	T	T	N	T	T	T	T	T	T	T	T	T	T	T	T	T	C	T	T	C	T	T	T	T	T	T	T	T	Y	N	T	T	T	T	T	T	C
SGBAR_A07_11309145	G/A	GBAR_A07	11309145	+	NA	NA	NA	NA	NA	NA	G	G	G	G	R	G	G	G	G	G	G	N	G	G	G	G	G	G	A	G	G	A	G	G	G	G	G	G	G	G	A	G	G	N	G	G	G	G	A
SGBAR_A07_11309220	C/T	GBAR_A07	11309220	+	NA	NA	NA	NA	NA	NA	C	C	C	C	Y	C	C	C	C	C	C	C	C	C	C	C	C	C	T	C	C	T	C	C	C	C	C	C	C	C	Y	C	C	N	C	C	C	C	T
SGBAR_A07_11309239	C/T	GBAR_A07	11309239	+	NA	NA	NA	NA	NA	NA	C	C	C	C	Y	C	C	C	C	C	C	C	C	C	C	C	C	C	T	C	C	T	C	C	C	C	C	C	C	C	Y	C	C	N	C	C	C	C	T
SGBAR_A07_11309552	G/A	GBAR_A07	11309552	+	NA	NA	NA	NA	NA	NA	G	G	G	G	R	G	G	G	G	G	G	G	G	G	G	G	N	G	A	G	G	A	G	G	G	G	G	G	G	G	R	G	G	N	G	G	G	G	A
SGBAR_A07_11309754	A/G	GBAR_A07	11309754	+	NA	NA	NA	NA	NA	NA	A	A	A	G	R	A	A	A	A	A	A	A	A	A	A	A	A	A	G	A	A	G	A	A	A	A	A	A	A	A	R	A	A	N	A	A	A	A	G
SGBAR_A07_11310948	G/A	GBAR_A07	11310948	+	NA	NA	NA	NA	NA	NA	G	G	G	G	R	G	G	G	G	G	G	G	G	G	G	G	G	G	A	G	G	A	G	G	G	G	G	G	G	G	A	G	G	N	G	G	G	G	A
SGBAR_A07_11310950	A/G	GBAR_A07	11310950	+	NA	NA	NA	NA	NA	NA	A	A	A	G	R	A	A	A	A	A	A	A	A	A	A	N	A	A	G	A	A	G	A	A	A	A	A	A	A	A	G	A	A	N	A	A	A	A	G
SGBAR_A07_11311330	A/G	GBAR_A07	11311330	+	NA	NA	NA	NA	NA	NA	A	A	A	A	R	A	A	A	A	A	A	A	A	A	A	A	A	A	G	A	A	G	A	A	A	A	A	A	A	A	G	A	A	R	A	A	A	A	G
SGBAR_A07_11312121	T/G	GBAR_A07	11312121	+	NA	NA	NA	NA	NA	NA	T	T	T	N	K	T	T	T	T	T	T	T	T	T	T	N	T	T	G	T	T	G	T	T	T	T	T	T	T	N	G	T	T	N	T	T	T	T	G
SGBAR_A07_11313057	G/T	GBAR_A07	11313057	+	NA	NA	NA	NA	NA	NA	G	G	G	G	K	G	G	G	G	G	G	G	G	G	G	G	G	G	T	G	G	T	G	G	G	G	G	G	G	G	K	G	G	K	G	G	G	G	T
SGBAR_A07_11315231	C/T	GBAR_A07	11315231	+	NA	NA	NA	NA	NA	NA	C	C	C	T	Y	C	C	C	C	C	C	C	C	C	C	C	C	C	T	C	C	T	C	C	N	C	C	C	C	C	T	C	C	C	C	C	C	C	T
SGBAR_A07_11316024	G/A	GBAR_A07	11316024	+	NA	NA	NA	NA	NA	NA	G	G	G	G	R	G	G	G	G	G	G	G	G	G	G	G	G	G	A	G	G	A	G	G	G	G	G	N	G	G	A	G	G	N	G	G	G	G	A
SGBAR_A07_11316906	G/A	GBAR_A07	11316906	+	NA	NA	NA	NA	NA	NA	G	G	G	A	R	N	G	G	G	G	G	G	G	G	G	G	G	G	A	G	G	A	G	G	G	G	G	G	G	G	R	G	G	G	G	G	G	G	A
SGBAR_A07_11322468	G/T	GBAR_A07	11322468	+	NA	NA	NA	NA	NA	NA	N	G	G	N	K	G	G	G	G	G	G	G	G	G	G	G	G	G	T	G	G	T	G	G	G	G	G	G	G	G	N	G	G	K	G	G	G	G	T
SGBAR_A07_11325002	G/A	GBAR_A07	11325002	+	NA	NA	NA	NA	NA	NA	G	G	G	G	R	G	G	N	G	G	G	G	G	G	G	G	G	G	A	G	G	A	G	G	G	G	G	G	G	G	A	G	G	G	G	G	G	G	A
SGBAR_A07_11325351	C/T	GBAR_A07	11325351	+	NA	NA	NA	NA	NA	NA	C	C	C	C	Y	C	C	C	C	C	C	N	C	C	C	C	C	C	T	C	C	T	C	C	C	C	C	C	C	C	N	C	C	N	C	C	C	C	T
SGBAR_A07_11326074	C/T	GBAR_A07	11326074	+	NA	NA	NA	NA	NA	NA	C	C	C	C	Y	C	C	C	C	C	C	C	C	C	C	N	C	C	T	C	C	T	C	C	C	C	C	C	C	C	T	C	C	N	C	C	C	C	T
SGBAR_A07_11326966	G/A	GBAR_A07	11326966	+	NA	NA	NA	NA	NA	NA	G	G	G	G	R	N	G	N	G	G	G	G	G	G	G	G	G	G	A	G	G	A	G	G	G	G	G	G	G	G	R	G	G	R	G	G	G	G	A
SGBAR_A07_11327727	A/G	GBAR_A07	11327727	+	NA	NA	NA	NA	NA	NA	A	A	A	A	G	A	A	A	A	A	A	A	A	A	A	A	N	A	G	A	A	G	A	A	A	A	A	A	A	A	G	A	A	A	A	A	A	A	G
SGBAR_A07_11328254	T/C	GBAR_A07	11328254	+	NA	NA	NA	NA	NA	NA	T	T	T	T	Y	T	T	T	T	T	T	T	T	T	T	T	T	T	C	T	N	C	T	T	T	T	T	T	T	T	C	T	T	Y	T	T	T	T	C
SGBAR_A07_11328835	C/A	GBAR_A07	11328835	+	NA	NA	NA	NA	NA	NA	C	C	C	C	M	C	C	C	C	C	C	C	C	C	C	C	C	C	A	N	C	A	C	C	C	C	C	C	C	C	A	C	C	N	C	C	C	C	A
SGBAR_A07_11329824	T/C	GBAR_A07	11329824	+	NA	NA	NA	NA	NA	NA	T	T	T	T	Y	T	T	T	T	T	T	N	T	T	T	T	T	T	N	T	T	C	T	T	T	T	T	T	T	T	C	T	T	T	T	T	T	N	C
SGBAR_A07_11336073	C/T	GBAR_A07	11336073	+	NA	NA	NA	NA	NA	NA	C	C	C	C	Y	C	C	C	C	C	N	C	C	C	C	C	C	C	T	C	N	T	C	C	C	N	N	C	C	C	T	C	C	C	C	N	C	C	T
SGBAR_A07_11337731	T/C	GBAR_A07	11337731	+	NA	NA	NA	NA	NA	NA	T	T	T	T	Y	T	T	T	T	T	T	T	T	T	T	T	T	T	C	T	T	C	T	T	T	T	T	T	T	T	C	T	T	Y	T	T	T	T	C
SGBAR_A07_11337872	G/A	GBAR_A07	11337872	+	NA	NA	NA	NA	NA	NA	G	N	G	G	R	G	G	G	G	G	G	G	G	G	G	G	G	G	A	G	G	N	G	G	G	G	G	G	G	G	N	G	G	G	G	G	N	G	A
SGBAR_A07_11338235	C/T	GBAR_A07	11338235	+	NA	NA	NA	NA	NA	NA	C	C	C	C	Y	C	C	C	C	C	C	C	C	C	C	C	C	C	T	C	C	T	C	C	C	C	C	C	C	C	T	C	C	Y	C	C	C	C	T
SGBAR_A07_11338624	A/G	GBAR_A07	11338624	+	NA	NA	NA	NA	NA	NA	A	A	A	A	R	A	A	N	A	A	A	A	A	A	A	A	A	A	G	A	A	G	A	A	A	A	A	A	A	A	R	A	A	A	A	A	A	A	G
SGBAR_A07_11342147	T/C	GBAR_A07	11342147	+	NA	NA	NA	NA	NA	NA	T	T	T	T	Y	T	T	T	T	T	T	T	T	T	T	T	T	N	C	T	T	C	T	T	T	T	T	T	T	N	C	N	T	N	T	T	T	T	C
SGBAR_A07_11344412	G/A	GBAR_A07	11344412	+	NA	NA	NA	NA	NA	NA	G	G	G	G	A	G	G	N	G	N	G	G	G	G	G	G	G	G	A	G	G	A	G	G	G	N	G	G	G	G	A	G	G	R	G	G	G	G	A
SGBAR_A07_11346860	T/A	GBAR_A07	11346860	+	NA	NA	NA	NA	NA	NA	N	T	T	A	N	T	T	T	T	N	T	T	T	N	T	T	T	T	A	A	T	A	T	A	N	T	A	W	T	T	A	N	T	N	T	T	T	T	A
SGBAR_A07_11346866	T/G	GBAR_A07	11346866	+	NA	NA	NA	NA	NA	NA	N	T	T	G	N	T	T	T	T	N	T	T	T	N	T	T	T	T	G	G	T	G	T	G	N	T	G	K	T	T	G	N	T	N	T	T	T	T	G
SGBAR_A07_11353943	C/T	GBAR_A07	11353943	+	NA	NA	NA	NA	NA	NA	N	C	T	C	C	C	T	Y	C	Y	C	N	C	T	C	C	N	C	C	C	T	C	C	C	C	Y	C	Y	C	C	C	C	T	N	Y	C	Y	C	C
SGBAR_A07_11355217	C/T	GBAR_A07	11355217	+	NA	NA	NA	NA	NA	NA	C	C	C	C	C	C	C	C	C	C	C	C	C	C	Y	C	C	C	C	N	C	C	C	C	C	C	T	Y	C	C	C	Y	C	C	C	C	C	C	C
SGBAR_A07_11356862	T/C	GBAR_A07	11356862	+	NA	NA	NA	NA	NA	NA	T	T	C	T	T	T	C	Y	T	T	T	N	T	C	T	T	T	T	T	T	C	T	T	T	T	Y	T	Y	T	T	T	T	C	C	Y	T	Y	T	T
SGBAR_A07_11361685	C/T	GBAR_A07	11361685	+	NA	NA	NA	NA	NA	NA	C	C	C	C	Y	C	C	C	C	C	C	C	C	C	C	C	C	C	T	C	C	T	C	C	C	C	C	C	C	C	Y	C	C	Y	C	C	C	C	T
SGBAR_A07_11361990	G/A	GBAR_A07	11361990	+	NA	NA	NA	NA	NA	NA	G	G	A	G	G	G	A	R	G	G	G	N	G	A	G	G	G	G	G	G	A	G	G	G	G	R	G	R	G	G	R	G	A	N	A	G	R	G	G
SGBAR_A07_11362277	G/A	GBAR_A07	11362277	+	NA	NA	NA	NA	NA	NA	G	G	G	G	A	G	G	G	G	G	G	G	G	G	G	N	G	G	A	G	G	A	G	G	G	G	G	G	G	G	A	G	G	R	G	G	G	G	A
SGBAR_A07_11364108	C/T	GBAR_A07	11364108	+	NA	NA	NA	NA	NA	NA	N	C	C	C	C	C	C	C	C	C	C	C	C	C	Y	C	C	C	C	T	C	C	C	C	C	C	T	Y	C	C	C	Y	C	C	C	C	C	C	C
SGBAR_A07_11366184	C/A	GBAR_A07	11366184	+	NA	NA	NA	NA	NA	NA	C	C	C	C	M	N	C	N	C	C	C	C	C	C	C	C	C	C	A	C	C	A	C	C	C	C	C	C	C	C	A	C	C	C	C	C	C	C	A
SGBAR_A07_11368251	T/A	GBAR_A07	11368251	+	NA	NA	NA	NA	NA	NA	T	T	T	A	W	T	T	T	T	T	T	T	T	T	N	T	T	T	A	A	N	A	T	A	T	T	A	A	T	T	A	W	T	N	T	T	T	T	A
SGBAR_A07_11368416	C/A	GBAR_A07	11368416	+	NA	NA	NA	NA	NA	NA	C	C	C	C	A	C	C	C	C	C	C	C	C	C	C	C	C	C	A	C	C	A	C	C	C	C	C	C	C	C	A	C	C	M	C	C	C	C	A
SGBAR_A07_11379729	T/A	GBAR_A07	11379729	+	NA	NA	NA	NA	NA	NA	T	T	T	A	W	T	T	T	T	T	T	T	T	T	T	T	T	T	A	T	T	A	T	T	T	T	T	T	T	T	A	T	T	N	T	T	T	T	N
SGBAR_A07_11389969	C/T	GBAR_A07	11389969	+	NA	NA	NA	NA	NA	NA	Y	Y	N	Y	Y	Y	Y	Y	Y	N	Y	C	Y	Y	N	Y	Y	Y	C	N	C	Y	N	Y	C	N	N	Y	N	Y	Y	Y	Y	Y	Y	N	Y	Y	Y
SGBAR_A07_11390004	G/A	GBAR_A07	11390004	+	NA	NA	NA	NA	NA	NA	R	R	N	R	R	R	R	R	R	N	R	G	R	R	R	R	R	R	N	R	G	R	R	R	G	N	R	R	R	R	R	R	R	R	R	R	R	R	R
SGBAR_A07_11390006	C/T	GBAR_A07	11390006	+	NA	NA	NA	NA	NA	NA	Y	Y	N	Y	Y	Y	Y	Y	Y	N	Y	C	Y	Y	Y	Y	Y	Y	N	Y	C	Y	Y	Y	C	N	Y	Y	Y	Y	Y	Y	Y	Y	Y	Y	Y	Y	Y
SGBAR_A07_11390007	G/A	GBAR_A07	11390007	+	NA	NA	NA	NA	NA	NA	R	R	N	R	R	R	R	R	R	N	R	G	R	R	R	R	R	R	N	R	G	R	N	R	G	N	R	R	R	R	R	R	R	R	R	R	R	R	R
SGBAR_A07_11390012	G/A	GBAR_A07	11390012	+	NA	NA	NA	NA	NA	NA	R	R	N	R	R	R	R	R	R	N	R	G	R	R	R	R	R	R	G	R	G	R	R	R	G	N	R	R	R	R	R	R	R	R	R	R	R	R	R
SGBAR_A07_11390032	C/T	GBAR_A07	11390032	+	NA	NA	NA	NA	NA	NA	Y	Y	N	Y	Y	Y	Y	Y	Y	N	Y	C	Y	Y	Y	Y	Y	Y	C	Y	C	Y	Y	Y	C	N	Y	Y	Y	Y	Y	Y	Y	Y	Y	Y	Y	Y	Y
SGBAR_A07_11390034	C/T	GBAR_A07	11390034	+	NA	NA	NA	NA	NA	NA	Y	Y	C	Y	Y	Y	Y	Y	Y	C	Y	C	Y	Y	Y	Y	Y	Y	C	Y	C	Y	Y	Y	C	N	Y	Y	Y	Y	Y	Y	Y	Y	Y	Y	Y	Y	Y
SGBAR_A07_11390037	C/T	GBAR_A07	11390037	+	NA	NA	NA	NA	NA	NA	Y	Y	N	Y	Y	Y	Y	Y	Y	N	Y	C	Y	Y	Y	Y	Y	Y	C	Y	C	Y	Y	Y	C	N	Y	Y	Y	Y	Y	Y	Y	Y	Y	Y	Y	Y	Y
SGBAR_A07_11390045	A/T	GBAR_A07	11390045	+	NA	NA	NA	NA	NA	NA	W	W	N	W	W	W	W	W	W	N	W	A	W	W	W	W	W	W	A	W	A	W	W	W	A	N	W	W	W	W	W	W	W	W	W	W	W	W	W
SGBAR_A07_11390050	G/A	GBAR_A07	11390050	+	NA	NA	NA	NA	NA	NA	R	R	N	R	R	R	R	R	R	N	R	G	R	R	R	R	R	R	G	R	G	R	R	R	G	N	R	R	R	R	R	R	R	R	R	R	R	R	R
SGBAR_A07_11391425	A/C	GBAR_A07	11391425	+	NA	NA	NA	NA	NA	NA	A	A	A	C	M	A	A	A	A	A	A	A	A	A	M	N	A	A	C	C	A	C	A	C	A	A	C	M	A	A	M	M	A	N	A	A	A	A	C
SGBAR_A07_11393835	G/A	GBAR_A07	11393835	+	NA	NA	NA	NA	NA	NA	G	G	G	G	R	G	G	G	G	G	G	G	G	G	G	G	N	G	A	G	N	G	G	G	G	G	G	G	G	G	A	G	G	G	G	G	G	G	A
SGBAR_A07_11394578	C/T	GBAR_A07	11394578	+	NA	NA	NA	NA	NA	NA	C	C	C	C	C	C	C	Y	C	C	Y	C	C	Y	C	C	Y	C	Y	C	N	C	Y	C	C	Y	C	C	Y	C	N	N	C	C	Y	C	C	C	C
SGBAR_A07_11394583	A/G	GBAR_A07	11394583	+	NA	NA	NA	NA	NA	NA	A	N	A	A	A	A	A	R	A	A	R	A	A	R	A	A	R	N	R	A	N	A	R	A	A	R	A	A	R	A	N	N	A	A	R	A	A	A	A
SGBAR_A07_11394601	A/T	GBAR_A07	11394601	+	NA	NA	NA	NA	NA	NA	A	A	A	A	A	N	A	W	A	A	W	A	A	W	A	A	W	N	W	W	W	A	W	A	A	W	A	A	W	N	A	N	A	A	W	A	A	A	A
SGBAR_A07_11394607	T/C	GBAR_A07	11394607	+	NA	NA	NA	NA	NA	NA	T	T	T	T	T	N	T	Y	T	T	Y	T	T	Y	T	T	Y	T	Y	Y	Y	T	Y	T	T	Y	T	T	Y	N	T	N	T	T	Y	T	T	T	T
SGBAR_A07_11394608	G/A	GBAR_A07	11394608	+	NA	NA	NA	NA	NA	NA	G	G	G	G	G	N	G	R	G	G	R	G	G	R	G	G	R	G	R	R	R	G	R	G	G	R	G	G	R	N	N	R	G	G	R	G	G	G	G
SGBAR_A07_11394617	G/A	GBAR_A07	11394617	+	NA	NA	NA	NA	NA	NA	G	N	G	G	G	G	G	R	G	G	R	G	G	R	G	G	R	G	R	R	R	G	R	G	G	R	G	G	R	N	N	R	G	G	R	G	G	G	G
SGBAR_A07_11394626	A/G	GBAR_A07	11394626	+	NA	NA	NA	NA	NA	NA	A	N	A	A	A	N	A	R	A	A	R	A	A	R	A	A	R	A	R	R	R	A	R	A	A	R	A	A	R	N	N	R	A	A	R	A	A	A	A
SGBAR_A07_11394641	T/C	GBAR_A07	11394641	+	NA	NA	NA	NA	NA	NA	T	T	T	T	T	N	T	Y	T	T	Y	T	T	Y	T	T	Y	T	Y	Y	Y	T	Y	T	T	Y	T	T	Y	N	N	Y	T	T	Y	T	T	T	T
SGBAR_A07_11394692	G/A	GBAR_A07	11394692	+	NA	NA	NA	NA	NA	NA	G	G	G	G	G	R	G	R	G	G	R	G	G	R	G	G	R	N	N	R	R	G	R	G	G	R	G	G	G	N	N	R	G	G	R	G	G	G	G
SGBAR_A07_11394697	G/A	GBAR_A07	11394697	+	NA	NA	NA	NA	NA	NA	G	G	G	G	G	R	G	R	G	G	R	G	G	R	G	G	R	N	G	R	R	G	R	N	G	R	G	G	G	N	N	R	G	G	R	G	G	G	G
SGBAR_A07_11394718	C/G	GBAR_A07	11394718	+	NA	NA	NA	NA	NA	NA	C	C	C	C	C	S	C	S	C	C	S	C	C	S	C	C	S	C	N	S	S	C	S	C	C	S	C	C	S	N	N	S	C	C	S	C	C	C	C
SGBAR_A07_11394726	C/T	GBAR_A07	11394726	+	NA	NA	NA	NA	NA	NA	C	C	C	C	C	Y	N	Y	C	C	Y	C	C	Y	C	C	Y	C	N	Y	Y	C	Y	C	C	Y	C	C	Y	N	N	Y	C	C	Y	C	C	C	C
SGBAR_A07_11394728	A/G	GBAR_A07	11394728	+	NA	NA	NA	NA	NA	NA	A	N	A	N	A	R	N	R	A	A	R	A	A	R	A	A	R	A	N	R	R	A	R	A	A	R	A	N	R	N	A	R	A	A	R	A	A	A	A
SGBAR_A07_11394757	C/T	GBAR_A07	11394757	+	NA	NA	NA	NA	NA	NA	C	C	C	C	C	Y	C	Y	C	C	Y	C	C	Y	C	C	Y	C	N	Y	Y	C	Y	C	C	Y	C	C	Y	C	N	N	C	C	Y	C	C	C	C
SGBAR_A07_11394764	T/C	GBAR_A07	11394764	+	NA	NA	NA	NA	NA	NA	T	T	T	T	T	Y	T	Y	T	T	Y	T	T	Y	T	T	Y	T	N	Y	Y	T	Y	T	T	Y	T	T	Y	T	N	T	T	T	Y	T	T	T	T
SGBAR_A07_11396652	T/G	GBAR_A07	11396652	+	NA	NA	NA	NA	NA	NA	N	T	T	T	T	K	T	K	T	N	T	T	T	K	T	T	K	T	K	K	K	T	K	T	T	K	T	T	K	T	T	K	T	T	K	T	T	T	T
SGBAR_A07_11396657	C/T	GBAR_A07	11396657	+	NA	NA	NA	NA	NA	NA	N	C	C	C	C	Y	C	Y	C	C	C	C	C	Y	C	C	Y	C	Y	Y	Y	C	Y	C	C	Y	N	C	Y	C	C	Y	C	C	Y	C	C	C	C
SGBAR_A07_11396687	A/G	GBAR_A07	11396687	+	NA	NA	NA	NA	NA	NA	A	A	A	A	A	N	A	N	A	N	A	A	A	R	A	A	R	A	R	R	N	A	R	A	A	R	A	A	R	A	A	R	A	A	R	A	A	A	A
SGBAR_A07_11403718	C/T	GBAR_A07	11403718	+	NA	NA	NA	NA	NA	NA	C	C	C	C	Y	C	C	C	C	C	C	C	C	C	C	C	C	C	T	C	C	T	C	C	C	C	C	C	C	C	Y	C	C	C	C	C	C	C	T
SGBAR_A07_11413160	C/A	GBAR_A07	11413160	+	NA	NA	NA	NA	NA	NA	C	C	C	C	M	C	C	N	C	C	C	C	C	C	C	C	C	C	N	C	C	C	C	C	C	C	C	C	C	C	C	M	C	C	C	C	C	C	C
SGBAR_A07_11413222	A/G	GBAR_A07	11413222	+	NA	NA	NA	NA	NA	NA	A	A	A	G	R	A	A	N	A	A	A	N	A	A	R	A	A	A	N	G	A	G	A	G	A	A	G	R	A	N	R	R	A	N	A	A	A	A	G
SGBAR_A07_11413399	T/C	GBAR_A07	11413399	+	NA	NA	NA	NA	NA	NA	T	T	T	T	Y	T	T	T	T	T	T	N	T	T	T	T	T	T	N	T	T	C	T	N	T	T	T	T	T	T	Y	T	N	Y	T	T	T	T	C
SGBAR_A07_11414089	C/T	GBAR_A07	11414089	+	NA	NA	NA	NA	NA	NA	N	C	C	C	C	C	C	N	N	C	C	C	C	C	Y	C	C	C	C	T	N	C	C	C	C	C	T	Y	C	C	C	Y	C	C	C	C	C	C	C
SGBAR_A07_11416515	C/T	GBAR_A07	11416515	+	NA	NA	NA	NA	NA	NA	C	C	C	C	N	C	C	C	C	C	C	C	C	C	N	C	C	C	T	C	C	T	C	C	N	N	C	C	C	C	T	N	C	N	C	C	C	C	T
SGBAR_A07_11417792	A/T	GBAR_A07	11417792	+	NA	NA	NA	NA	NA	NA	A	A	A	A	N	N	N	A	W	N	A	A	A	A	A	N	A	A	A	A	A	N	A	A	A	A	T	W	A	A	A	N	A	A	A	A	A	A	A
SGBAR_A07_11421173	C/A	GBAR_A07	11421173	+	NA	NA	NA	NA	NA	NA	C	C	C	C	C	C	C	C	C	C	C	C	C	C	M	C	C	C	C	A	C	C	C	C	C	C	A	M	C	C	C	M	C	C	C	C	C	C	C
SGBAR_A07_11426232	G/C	GBAR_A07	11426232	+	NA	NA	NA	NA	NA	NA	G	N	G	G	S	G	N	G	G	G	S	N	G	G	G	S	S	G	G	G	G	G	S	G	S	G	G	G	G	N	G	G	G	G	G	G	N	S	S
SGBAR_A07_11426233	C/T	GBAR_A07	11426233	+	NA	NA	NA	NA	NA	NA	C	N	C	C	Y	C	N	C	C	C	Y	N	C	C	C	Y	Y	C	C	C	C	C	Y	C	Y	N	C	C	C	N	C	C	C	C	C	C	N	Y	Y
SGBAR_A07_11426234	A/T	GBAR_A07	11426234	+	NA	NA	NA	NA	NA	NA	A	N	A	A	W	A	N	A	A	A	W	N	A	A	A	W	W	A	A	A	A	A	W	A	W	N	A	A	A	N	A	A	A	A	A	A	N	W	W
SGBAR_A07_11426240	C/T	GBAR_A07	11426240	+	NA	NA	NA	NA	NA	NA	C	N	C	C	Y	C	N	C	C	C	Y	N	C	C	C	Y	Y	N	C	C	C	C	Y	C	Y	N	C	C	C	C	C	C	C	C	C	C	N	Y	Y
SGBAR_A07_11426246	G/A	GBAR_A07	11426246	+	NA	NA	NA	NA	NA	NA	G	N	G	G	R	G	R	G	G	G	R	N	G	G	G	R	R	G	G	G	G	G	R	G	R	N	G	G	G	N	G	G	G	G	G	G	N	R	R
SGBAR_A07_11426248	C/T	GBAR_A07	11426248	+	NA	NA	NA	NA	NA	NA	C	N	C	C	Y	C	Y	C	C	C	Y	N	C	C	C	Y	Y	C	C	C	C	C	Y	C	Y	N	C	C	C	N	C	C	C	C	C	C	N	Y	Y
SGBAR_A07_11426258	G/A	GBAR_A07	11426258	+	NA	NA	NA	NA	NA	NA	G	G	G	G	R	G	R	G	N	G	R	N	G	G	G	R	R	G	G	G	G	G	R	G	R	N	G	G	G	N	G	N	G	G	G	G	N	R	R
SGBAR_A07_11426262	C/T	GBAR_A07	11426262	+	NA	NA	NA	NA	NA	NA	C	C	C	C	Y	C	Y	C	N	C	Y	N	C	C	C	Y	Y	C	C	C	C	C	Y	C	Y	N	C	C	C	N	C	N	C	C	C	C	N	Y	Y
SGBAR_A07_11426267	G/A	GBAR_A07	11426267	+	NA	NA	NA	NA	NA	NA	G	G	G	G	R	G	R	G	N	G	R	N	G	G	G	R	R	G	N	G	G	G	R	G	R	N	G	G	G	N	G	N	G	G	G	G	N	R	R
SGBAR_A07_11426270	A/G	GBAR_A07	11426270	+	NA	NA	NA	NA	NA	NA	A	A	A	A	R	A	R	A	N	A	R	N	A	N	A	R	R	A	A	A	A	A	R	A	R	N	A	A	A	N	A	N	A	A	A	A	N	R	R
SGBAR_A07_11426274	G/A	GBAR_A07	11426274	+	NA	NA	NA	NA	NA	NA	G	G	G	G	R	G	R	G	N	G	R	N	G	G	G	G	R	G	G	G	G	G	R	G	R	N	G	G	G	G	G	N	G	G	G	G	N	R	R
SGBAR_A07_11426298	G/A	GBAR_A07	11426298	+	NA	NA	NA	NA	NA	NA	G	N	G	G	R	G	G	G	G	G	R	N	G	G	G	N	R	N	G	G	G	G	R	G	R	N	G	N	G	G	G	G	G	G	G	G	N	R	R
SGBAR_A07_11426303	T/C	GBAR_A07	11426303	+	NA	NA	NA	NA	NA	NA	T	T	T	T	Y	T	T	T	T	T	Y	N	T	N	T	N	Y	N	T	T	T	T	Y	T	Y	N	T	N	T	T	T	T	T	T	T	T	N	Y	Y
SGBAR_A07_11426304	T/A	GBAR_A07	11426304	+	NA	NA	NA	NA	NA	NA	T	T	T	T	W	T	T	T	T	T	W	N	T	T	T	N	W	N	T	T	T	T	W	T	W	N	T	N	T	T	T	T	T	T	T	T	N	W	W
SGBAR_A07_11426307	G/A	GBAR_A07	11426307	+	NA	NA	NA	NA	NA	NA	G	G	G	G	R	G	G	G	G	G	R	N	G	G	G	N	R	N	G	G	G	G	R	G	R	N	G	N	G	G	G	G	G	G	G	G	N	R	R
SGBAR_A07_11426321	T/C	GBAR_A07	11426321	+	NA	NA	NA	NA	NA	NA	T	T	T	T	Y	T	T	T	T	T	Y	N	T	T	T	N	Y	N	T	T	T	T	Y	T	Y	N	T	N	T	T	T	T	T	T	T	T	T	Y	Y
SGBAR_A07_11428346	C/T	GBAR_A07	11428346	+	NA	NA	NA	NA	NA	NA	C	C	C	C	C	C	C	C	C	C	C	T	C	C	C	C	N	C	C	C	N	C	C	C	C	Y	C	C	C	C	C	C	C	N	C	C	Y	C	C
SGBAR_A07_11428840	G/A	GBAR_A07	11428840	+	NA	NA	NA	NA	NA	NA	N	N	G	G	G	G	G	N	N	G	G	G	G	G	G	G	G	G	G	N	G	G	G	G	G	N	A	R	G	G	G	R	G	G	G	G	G	G	G
SGBAR_A07_11428931	G/A	GBAR_A07	11428931	+	NA	NA	NA	NA	NA	NA	G	G	G	G	R	G	G	R	G	G	G	G	G	G	G	G	G	G	N	G	G	G	G	G	G	G	G	G	G	G	G	R	G	G	G	G	G	G	G
SGBAR_A07_11434363	T/C	GBAR_A07	11434363	+	NA	NA	NA	NA	NA	NA	T	T	T	T	Y	T	T	T	T	T	T	T	T	T	T	T	T	T	C	T	T	C	T	T	T	T	T	T	T	T	Y	T	T	Y	T	T	T	T	C
SGBAR_A07_11434594	G/A	GBAR_A07	11434594	+	NA	NA	NA	NA	NA	NA	G	G	A	G	G	G	A	R	G	G	G	A	G	A	G	G	G	G	G	G	A	G	G	G	G	R	G	R	G	G	R	G	A	N	R	G	R	G	G
SGBAR_A07_11437924	G/A	GBAR_A07	11437924	+	NA	NA	NA	NA	NA	NA	R	R	N	R	G	G	R	N	N	R	G	R	N	N	N	G	G	R	G	G	R	G	R	N	R	G	R	N	G	N	N	R	G	G	R	R	G	G	G
SGBAR_A07_11438683	C/T	GBAR_A07	11438683	+	NA	NA	NA	NA	NA	NA	N	C	Y	Y	C	C	C	Y	C	N	C	C	Y	Y	C	C	Y	Y	N	C	C	C	C	Y	Y	C	Y	C	C	C	C	C	C	C	C	C	C	Y	C
SGBAR_A07_11438700	C/T	GBAR_A07	11438700	+	NA	NA	NA	NA	NA	NA	N	C	Y	Y	C	C	C	Y	C	N	C	C	Y	Y	C	C	Y	Y	N	C	C	C	C	Y	Y	C	Y	C	C	C	C	C	C	C	C	C	C	Y	C
SGBAR_A07_11438704	G/A	GBAR_A07	11438704	+	NA	NA	NA	NA	NA	NA	N	G	R	R	G	G	G	R	G	N	G	G	R	R	G	G	R	R	N	G	G	G	G	R	R	G	R	G	G	G	G	G	G	G	G	G	G	R	G
SGBAR_A07_11438708	T/C	GBAR_A07	11438708	+	NA	NA	NA	NA	NA	NA	T	T	Y	Y	T	T	T	Y	T	N	T	T	Y	Y	T	T	Y	Y	N	T	T	T	T	Y	Y	T	Y	T	T	T	T	T	T	T	T	T	T	Y	T
SGBAR_A07_11438716	C/T	GBAR_A07	11438716	+	NA	NA	NA	NA	NA	NA	N	C	Y	Y	C	C	C	Y	C	N	C	C	Y	Y	C	C	Y	Y	N	C	C	C	C	Y	Y	C	Y	C	C	C	C	C	C	C	C	C	C	Y	C
SGBAR_A07_11438717	C/T	GBAR_A07	11438717	+	NA	NA	NA	NA	NA	NA	C	C	Y	Y	C	C	C	Y	C	N	C	C	Y	Y	C	C	Y	Y	N	C	C	C	C	Y	Y	C	Y	C	C	C	C	C	C	C	C	C	C	Y	C
SGBAR_A07_11438727	T/C	GBAR_A07	11438727	+	NA	NA	NA	NA	NA	NA	T	T	Y	Y	T	T	T	Y	T	N	T	T	Y	Y	T	T	Y	Y	N	T	T	T	T	Y	Y	T	Y	T	T	T	T	T	T	T	T	T	T	Y	T
SGBAR_A07_11438748	T/C	GBAR_A07	11438748	+	NA	NA	NA	NA	NA	NA	N	T	Y	Y	T	T	T	Y	T	N	T	T	Y	Y	T	T	Y	Y	N	T	T	T	T	N	Y	T	N	T	T	T	T	T	T	T	T	T	T	Y	T
SGBAR_A07_11445759	T/C	GBAR_A07	11445759	+	NA	NA	NA	NA	NA	NA	T	T	T	T	Y	T	T	T	T	T	T	N	T	T	T	T	T	T	C	T	T	C	T	T	N	T	T	T	T	T	C	T	T	T	T	T	T	T	C
SGBAR_A07_11445774	G/A	GBAR_A07	11445774	+	NA	NA	NA	NA	NA	NA	G	G	G	A	R	G	G	G	G	G	G	N	G	G	G	G	G	G	A	G	G	A	G	G	N	G	G	G	G	G	A	G	G	N	G	G	G	G	A
SGBAR_A07_11456742	G/T	GBAR_A07	11456742	+	NA	NA	NA	NA	NA	NA	G	G	T	G	G	G	T	T	G	G	G	N	G	T	G	G	G	G	G	G	T	G	G	G	G	K	G	K	G	G	G	G	T	K	K	G	N	G	G
SGBAR_A07_11466806	G/A	GBAR_A07	11466806	+	NA	NA	NA	NA	NA	NA	G	A	G	G	G	G	G	G	G	G	G	G	A	G	R	G	G	N	G	G	G	G	G	G	G	G	G	G	G	G	G	G	G	G	R	A	R	G	G
SGBAR_A07_11467163	C/T	GBAR_A07	11467163	+	NA	NA	NA	NA	NA	NA	C	C	C	C	Y	C	C	C	C	C	C	C	C	C	C	C	C	C	T	C	C	T	C	C	C	C	C	C	C	C	T	C	C	N	C	C	C	C	T
SGBAR_A07_11471581	G/T	GBAR_A07	11471581	+	NA	NA	NA	NA	NA	NA	N	G	G	G	G	G	G	N	N	G	G	G	G	G	K	G	G	G	G	T	G	G	G	G	G	G	T	K	G	G	G	K	G	G	G	G	G	G	G
SGBAR_A07_11480437	C/A	GBAR_A07	11480437	+	NA	NA	NA	NA	NA	NA	N	C	C	C	M	C	C	C	C	C	C	C	C	N	C	C	C	C	A	C	C	A	C	C	C	C	C	C	C	C	M	C	C	N	C	C	N	C	A
SGBAR_A07_11490853	T/C	GBAR_A07	11490853	+	NA	NA	NA	NA	NA	NA	T	T	Y	T	T	Y	T	T	T	T	T	T	T	T	T	T	T	T	T	Y	T	T	Y	T	N	T	N	T	T	T	T	N	Y	N	Y	T	T	T	N
SGBAR_A07_11490872	G/A	GBAR_A07	11490872	+	NA	NA	NA	NA	NA	NA	G	G	R	G	G	R	G	G	G	G	G	G	G	G	G	G	G	G	G	R	G	G	R	N	N	G	G	G	G	G	G	N	R	N	R	G	G	G	G
SGBAR_A07_11490890	G/A	GBAR_A07	11490890	+	NA	NA	NA	NA	NA	NA	G	G	R	G	G	R	G	G	G	G	G	G	G	G	G	G	G	G	G	R	G	G	R	G	N	G	G	G	G	G	G	N	R	N	R	G	G	G	G
SGBAR_A07_11490911	G/A	GBAR_A07	11490911	+	NA	NA	NA	NA	NA	NA	G	G	N	G	G	R	G	G	G	G	G	G	G	G	G	N	G	G	G	R	G	G	R	G	G	G	N	G	G	G	G	N	R	N	R	G	G	G	G
SGBAR_A07_11490978	C/T	GBAR_A07	11490978	+	NA	NA	NA	NA	NA	NA	C	C	Y	C	C	Y	C	C	C	C	C	C	C	C	C	N	C	C	C	N	C	C	N	N	Y	C	C	C	C	C	C	N	Y	N	Y	C	C	C	C
SGBAR_A07_11490980	G/A	GBAR_A07	11490980	+	NA	NA	NA	NA	NA	NA	G	G	R	G	G	R	G	G	G	G	G	G	G	G	G	N	G	G	G	N	G	G	N	N	R	G	N	G	G	G	G	N	R	N	R	G	G	G	G
SGBAR_A07_11491007	G/A	GBAR_A07	11491007	+	NA	NA	NA	NA	NA	NA	G	G	R	G	G	R	G	G	G	G	G	G	G	G	G	G	G	G	G	N	G	G	G	N	R	G	N	G	G	G	G	N	R	N	G	G	G	G	G
SGBAR_A07_11491008	T/C	GBAR_A07	11491008	+	NA	NA	NA	NA	NA	NA	T	T	Y	T	T	Y	T	T	T	T	T	T	T	T	T	T	T	T	T	N	T	T	T	N	Y	T	N	T	T	T	T	N	Y	N	T	T	T	T	T
SGBAR_A07_11491037	G/A	GBAR_A07	11491037	+	NA	NA	NA	NA	NA	NA	G	G	R	G	G	R	G	G	G	G	G	G	G	G	G	G	G	G	G	G	N	G	G	N	R	G	N	G	G	G	G	N	N	N	N	G	G	G	G
SGBAR_A07_11491047	T/C	GBAR_A07	11491047	+	NA	NA	NA	NA	NA	NA	T	T	Y	T	T	Y	T	T	N	T	T	T	T	T	T	T	T	T	T	T	N	T	T	N	Y	T	N	T	T	T	T	N	N	T	T	T	T	T	N
SGBAR_A07_11497725	G/A	GBAR_A07	11497725	+	NA	NA	NA	NA	NA	NA	G	G	G	G	G	G	G	G	G	G	G	G	G	G	R	G	G	G	G	A	G	N	G	G	G	G	A	R	G	G	G	R	G	G	G	G	G	G	G
SGBAR_A07_11509078	T/C	GBAR_A07	11509078	+	NA	NA	NA	NA	NA	NA	T	C	T	T	T	T	T	T	T	T	T	N	C	T	T	T	T	T	T	T	T	T	T	T	T	T	T	T	T	T	T	T	T	T	T	C	Y	T	T
SGBAR_A07_11511302	A/T	GBAR_A07	11511302	+	NA	NA	NA	NA	NA	NA	A	A	T	A	A	A	T	N	A	N	A	N	A	T	A	A	A	A	A	A	T	A	A	A	A	W	A	W	A	N	W	A	T	N	W	N	W	A	A
SGBAR_A07_11517713	T/G	GBAR_A07	11517713	+	NA	NA	NA	NA	NA	NA	N	T	T	G	K	T	T	T	T	T	T	T	T	T	K	T	T	T	N	G	T	G	T	G	T	T	G	K	T	T	G	N	T	T	T	T	T	T	G
SGBAR_A07_11520895	G/T	GBAR_A07	11520895	+	NA	NA	NA	NA	NA	NA	G	G	G	G	G	G	G	G	G	G	G	G	G	G	G	G	G	N	G	T	G	G	G	G	G	G	T	K	N	G	G	K	G	G	G	G	G	G	G
SGBAR_A07_11521543	G/A	GBAR_A07	11521543	+	NA	NA	NA	NA	NA	NA	G	G	G	G	G	N	G	G	G	G	G	G	G	G	R	G	G	G	G	A	G	G	G	G	G	G	A	R	G	G	N	R	G	G	G	G	G	G	G
SGBAR_A07_11525557	T/C	GBAR_A07	11525557	+	NA	NA	NA	NA	NA	NA	T	T	T	C	Y	T	T	T	T	T	T	T	N	T	N	T	T	T	C	C	T	C	T	C	T	T	C	Y	T	T	Y	Y	T	Y	T	T	T	T	C
SGBAR_A07_11527011	C/T	GBAR_A07	11527011	+	NA	NA	NA	NA	NA	NA	C	C	C	C	C	C	C	C	C	C	C	C	C	C	Y	C	N	C	C	T	C	C	C	C	C	N	T	N	C	C	C	Y	C	C	C	C	C	C	C
SGBAR_A07_11538517	T/C	GBAR_A07	11538517	+	NA	NA	NA	NA	NA	NA	T	T	T	C	N	T	T	T	T	T	T	T	T	T	N	T	T	T	C	C	T	C	T	C	N	T	C	C	T	T	C	Y	T	N	T	T	T	T	C
SGBAR_A07_11539332	C/T	GBAR_A07	11539332	+	NA	NA	NA	NA	NA	NA	C	C	C	C	Y	C	C	C	C	C	C	C	C	C	C	C	C	C	T	C	C	N	C	C	C	C	C	C	C	C	Y	C	C	N	C	C	C	C	T
SGBAR_A07_11540665	A/G	GBAR_A07	11540665	+	NA	NA	NA	NA	NA	NA	A	A	A	G	R	N	A	A	A	A	A	N	A	A	R	A	A	A	N	G	A	G	A	G	A	A	G	R	A	A	G	R	A	A	A	A	A	N	G
SGBAR_A07_11557563	T/C	GBAR_A07	11557563	+	NA	NA	NA	NA	NA	NA	T	N	T	T	T	Y	T	N	T	T	T	T	T	T	N	T	T	N	T	N	T	T	T	T	T	T	Y	T	T	T	T	Y	T	T	N	T	T	N	T
SGBAR_A07_11557681	T/A	GBAR_A07	11557681	+	NA	NA	NA	NA	NA	NA	T	W	T	T	T	W	T	W	T	T	T	W	T	T	W	T	T	T	T	W	T	T	T	T	T	T	N	T	T	T	T	W	W	T	W	T	N	W	T
SGBAR_A07_11557724	C/T	GBAR_A07	11557724	+	NA	NA	NA	NA	NA	NA	C	Y	C	C	C	Y	C	N	C	C	C	Y	C	C	Y	C	C	C	C	Y	C	C	C	C	C	C	Y	C	C	C	C	Y	Y	N	Y	C	C	Y	C
SGBAR_A07_11557773	T/C	GBAR_A07	11557773	+	NA	NA	NA	NA	NA	NA	T	Y	T	T	T	Y	T	Y	T	T	T	Y	T	T	Y	T	T	T	T	Y	T	N	T	T	T	T	Y	T	T	T	T	Y	N	N	Y	T	T	Y	T
SGBAR_A07_11557795	T/A	GBAR_A07	11557795	+	NA	NA	NA	NA	NA	NA	T	W	T	T	T	W	T	W	T	T	T	W	T	T	W	T	T	T	T	W	T	N	T	T	T	T	W	T	T	T	T	W	N	N	W	T	T	W	T
SGBAR_A07_11557807	C/T	GBAR_A07	11557807	+	NA	NA	NA	NA	NA	NA	C	Y	C	C	C	Y	C	Y	C	C	C	Y	C	C	Y	C	C	C	C	Y	C	N	C	C	C	N	Y	C	C	C	C	Y	N	N	Y	C	C	Y	C
SGBAR_A07_11557836	A/T	GBAR_A07	11557836	+	NA	NA	NA	NA	NA	NA	A	W	A	A	N	W	A	N	A	A	A	W	A	A	W	A	A	A	A	W	A	A	A	A	A	N	W	A	A	A	A	W	N	N	W	A	A	W	A
SGBAR_A07_11557845	C/A	GBAR_A07	11557845	+	NA	NA	NA	NA	NA	NA	C	M	C	C	N	M	C	N	C	C	C	M	C	C	M	C	C	C	C	M	C	C	C	C	C	N	M	C	C	C	C	M	N	C	M	C	C	M	C
SGBAR_A07_11557856	A/T	GBAR_A07	11557856	+	NA	NA	NA	NA	NA	NA	A	W	A	A	N	W	A	N	A	A	A	W	A	A	W	A	A	A	A	W	A	A	A	A	A	N	N	A	A	A	A	W	N	A	W	A	A	W	A
SGBAR_A07_11558006	C/T	GBAR_A07	11558006	+	NA	NA	NA	NA	NA	NA	C	Y	C	C	C	N	C	N	C	N	C	C	C	C	N	C	C	C	C	Y	C	C	C	C	C	C	N	C	C	C	C	Y	C	C	C	C	C	N	C
SGBAR_A07_11558010	A/T	GBAR_A07	11558010	+	NA	NA	NA	NA	NA	NA	A	W	A	A	A	N	A	N	A	N	A	A	A	A	N	A	A	A	A	W	A	A	A	A	A	A	A	A	A	A	N	W	A	A	A	A	A	A	A
SGBAR_A07_11558020	T/A	GBAR_A07	11558020	+	NA	NA	NA	NA	NA	NA	T	N	T	T	T	N	T	T	T	N	T	T	T	T	T	T	T	T	T	W	T	N	T	T	T	T	T	T	T	T	T	N	T	T	T	T	T	T	T
SGBAR_A07_11558037	C/A	GBAR_A07	11558037	+	NA	NA	NA	NA	NA	NA	C	N	C	C	C	N	C	C	C	N	C	C	C	C	C	C	C	C	C	M	C	N	C	C	C	C	C	C	C	C	C	C	C	C	C	C	C	N	C
SGBAR_A07_11558038	T/C	GBAR_A07	11558038	+	NA	NA	NA	NA	NA	NA	T	T	T	T	T	N	T	T	T	N	T	T	T	T	T	T	T	T	T	Y	T	N	T	T	T	T	T	T	T	T	T	T	T	T	T	T	T	N	T
SGBAR_A07_11558228	A/G	GBAR_A07	11558228	+	NA	NA	NA	NA	NA	NA	A	R	A	N	A	A	A	A	A	A	A	A	A	A	N	A	A	A	A	R	A	A	A	A	A	A	A	A	A	N	A	R	A	A	A	A	A	R	A
SGBAR_A07_11558235	T/C	GBAR_A07	11558235	+	NA	NA	NA	NA	NA	NA	T	Y	T	N	T	T	T	T	T	T	T	T	T	T	N	T	T	T	T	Y	T	T	T	T	T	T	N	T	T	N	T	Y	T	T	T	T	T	Y	T
SGBAR_A07_11558288	A/C	GBAR_A07	11558288	+	NA	NA	NA	NA	NA	NA	N	M	A	A	A	A	A	A	A	A	A	N	A	A	M	A	A	A	A	M	A	A	A	A	A	A	M	A	A	A	A	M	A	A	A	A	A	M	A
SGBAR_A07_11558312	C/T	GBAR_A07	11558312	+	NA	NA	NA	NA	NA	NA	N	Y	C	C	C	C	C	C	C	C	C	N	C	C	Y	C	C	C	C	Y	C	C	C	C	C	C	Y	C	C	C	C	Y	C	C	C	C	C	Y	C
SGBAR_A07_11558363	G/A	GBAR_A07	11558363	+	NA	NA	NA	NA	NA	NA	G	R	G	G	G	G	G	G	G	G	G	N	G	G	N	G	G	G	G	R	G	G	G	G	G	G	R	G	G	G	G	R	G	G	G	G	G	R	G
SGBAR_A07_11558377	C/T	GBAR_A07	11558377	+	NA	NA	NA	NA	NA	NA	C	Y	C	C	C	C	C	C	C	C	C	N	C	C	N	C	C	C	C	Y	C	C	C	C	C	C	Y	C	C	C	C	Y	C	C	C	C	C	Y	C
SGBAR_A07_11558396	C/T	GBAR_A07	11558396	+	NA	NA	NA	NA	NA	NA	C	Y	C	C	C	N	C	C	C	C	C	N	C	C	C	C	C	C	C	Y	C	C	C	C	C	C	Y	C	C	C	C	Y	C	C	C	C	C	Y	C
SGBAR_A07_11558624	C/A	GBAR_A07	11558624	+	NA	NA	NA	NA	NA	NA	C	C	C	C	C	N	C	C	C	C	C	C	C	C	M	C	C	C	C	M	C	C	C	C	C	C	M	C	C	C	C	N	C	C	C	C	C	N	C
SGBAR_A07_11558663	T/C	GBAR_A07	11558663	+	NA	NA	NA	NA	NA	NA	T	N	T	T	T	Y	T	T	T	T	T	N	T	T	Y	T	T	T	T	Y	T	T	T	T	T	T	Y	T	T	T	N	N	T	T	T	T	T	N	T
SGBAR_A07_11558667	T/C	GBAR_A07	11558667	+	NA	NA	NA	NA	NA	NA	T	N	T	T	T	Y	T	T	T	T	T	N	T	T	Y	T	T	T	T	Y	T	T	T	T	T	T	Y	T	T	T	N	N	T	T	T	T	T	N	T
SGBAR_A07_11558768	G/T	GBAR_A07	11558768	+	NA	NA	NA	NA	NA	NA	G	K	G	G	G	N	G	G	G	G	G	N	G	G	G	G	G	G	G	K	G	G	G	G	G	G	K	G	G	G	N	G	G	G	G	G	G	N	G
SGBAR_A07_11558773	A/G	GBAR_A07	11558773	+	NA	NA	NA	NA	NA	NA	A	R	A	A	A	N	A	A	A	A	A	N	A	A	N	A	A	A	A	R	A	A	A	A	A	A	R	A	A	A	N	A	A	A	A	A	A	N	A
SGBAR_A07_11558778	C/A	GBAR_A07	11558778	+	NA	NA	NA	NA	NA	NA	C	M	C	C	C	N	N	C	C	C	C	N	C	C	N	C	C	C	C	M	C	C	C	C	C	C	M	C	C	C	N	C	C	C	C	C	C	N	C
SGBAR_A07_11558779	T/C	GBAR_A07	11558779	+	NA	NA	NA	NA	NA	NA	T	Y	T	T	T	N	T	T	T	T	T	N	T	T	N	T	T	T	T	Y	T	T	T	T	T	T	Y	T	T	T	N	T	T	T	T	T	T	N	T
SGBAR_A07_11558813	G/A	GBAR_A07	11558813	+	NA	NA	NA	NA	NA	NA	G	R	G	G	G	R	G	N	G	G	G	N	G	G	R	G	G	G	G	R	G	G	G	G	G	G	R	G	G	G	N	G	G	G	G	G	G	N	G
SGBAR_A07_11558827	G/C	GBAR_A07	11558827	+	NA	NA	NA	NA	NA	NA	G	S	G	G	G	S	G	N	G	G	G	N	G	G	S	G	G	G	G	S	G	G	G	G	G	G	S	G	G	G	N	G	G	G	G	G	G	N	G
SGBAR_A07_11558883	C/T	GBAR_A07	11558883	+	NA	NA	NA	NA	NA	NA	C	Y	C	C	C	Y	C	N	C	C	C	N	C	C	Y	C	C	C	C	Y	C	C	C	C	C	C	Y	C	C	C	N	N	C	C	C	C	C	N	C
SGBAR_A07_11558945	A/G	GBAR_A07	11558945	+	NA	NA	NA	NA	NA	NA	A	R	A	A	A	A	A	N	A	A	A	A	A	A	R	A	A	A	A	N	A	A	A	A	A	A	R	A	A	A	A	R	N	N	N	A	A	N	A
SGBAR_A07_11558951	G/A	GBAR_A07	11558951	+	NA	NA	NA	NA	NA	NA	G	R	G	G	G	G	G	G	G	G	G	N	N	G	R	G	G	G	G	N	G	G	G	G	G	G	R	G	G	G	G	R	N	N	N	G	G	N	G
SGBAR_A07_11558955	T/A	GBAR_A07	11558955	+	NA	NA	NA	NA	NA	NA	T	W	T	T	T	T	T	T	T	T	T	N	N	T	W	T	T	T	T	T	T	T	T	T	T	T	W	T	T	T	T	W	N	N	N	T	T	N	T
SGBAR_A07_11558965	G/A	GBAR_A07	11558965	+	NA	NA	NA	NA	NA	NA	G	R	G	G	G	G	G	G	G	G	G	N	N	G	R	G	G	G	G	N	G	G	G	G	G	G	R	G	G	G	N	R	N	N	N	G	G	N	G
SGBAR_A07_11558968	C/T	GBAR_A07	11558968	+	NA	NA	NA	NA	NA	NA	C	Y	C	C	C	C	C	C	C	C	C	C	N	C	Y	C	C	C	C	N	C	C	C	C	C	C	Y	C	C	C	C	Y	N	N	N	C	C	N	C
SGBAR_A07_11559010	T/C	GBAR_A07	11559010	+	NA	NA	NA	NA	NA	NA	T	Y	T	T	T	N	T	T	T	T	T	T	N	T	Y	T	T	T	T	Y	T	T	T	T	T	T	Y	T	T	T	T	N	Y	N	T	T	T	Y	T
SGBAR_A07_11559034	T/G	GBAR_A07	11559034	+	NA	NA	NA	NA	NA	NA	T	K	T	T	T	N	T	T	T	T	T	T	N	T	K	T	T	T	T	K	T	T	T	T	T	T	K	T	T	T	T	N	K	N	T	T	T	K	T
SGBAR_A07_11559042	A/G	GBAR_A07	11559042	+	NA	NA	NA	NA	NA	NA	A	R	A	A	A	N	A	A	A	A	A	A	A	A	R	A	A	A	A	R	A	A	A	A	A	A	R	A	A	A	A	N	R	N	A	A	A	R	A
SGBAR_A07_11559056	T/C	GBAR_A07	11559056	+	NA	NA	NA	NA	NA	NA	T	Y	T	T	T	T	T	T	T	T	T	T	T	T	Y	T	T	N	T	Y	T	T	T	T	T	T	Y	T	T	T	T	N	Y	N	N	T	T	Y	T
SGBAR_A07_11559070	T/C	GBAR_A07	11559070	+	NA	NA	NA	NA	NA	NA	T	Y	T	T	T	Y	T	T	T	T	T	T	N	T	Y	T	T	T	T	Y	T	T	T	T	T	T	Y	T	T	T	T	N	Y	N	T	T	T	Y	T
SGBAR_A07_11559075	T/A	GBAR_A07	11559075	+	NA	NA	NA	NA	NA	NA	T	W	T	T	T	W	T	T	T	T	T	N	N	T	W	T	T	T	T	W	T	T	T	T	T	T	W	T	T	T	T	N	W	N	N	T	T	W	T
SGBAR_A07_11559079	C/T	GBAR_A07	11559079	+	NA	NA	NA	NA	NA	NA	C	Y	C	C	C	Y	C	C	C	C	C	N	N	C	Y	C	C	C	C	Y	C	C	C	C	C	C	Y	C	C	C	C	N	Y	N	N	C	C	Y	C
SGBAR_A07_11559100	G/A	GBAR_A07	11559100	+	NA	NA	NA	NA	NA	NA	G	R	G	G	G	R	G	G	G	G	G	G	G	G	R	G	G	G	G	R	G	G	G	G	G	G	R	G	G	G	G	N	N	G	G	G	G	R	G
SGBAR_A07_11559101	A/G	GBAR_A07	11559101	+	NA	NA	NA	NA	NA	NA	A	R	A	A	A	R	A	A	A	A	A	N	A	A	R	A	A	A	A	R	A	A	A	A	A	A	R	A	A	A	A	N	N	A	A	A	A	R	A
SGBAR_A07_11559209	C/T	GBAR_A07	11559209	+	NA	NA	NA	NA	NA	NA	C	Y	C	C	C	Y	C	Y	C	C	C	N	C	C	Y	C	C	C	C	N	C	C	C	C	C	C	Y	C	C	C	C	Y	N	N	Y	C	C	Y	C
SGBAR_A07_11559211	A/G	GBAR_A07	11559211	+	NA	NA	NA	NA	NA	NA	A	R	A	A	A	R	A	R	A	A	A	N	A	A	R	A	A	A	A	N	A	A	A	A	A	A	R	A	A	A	A	R	A	N	R	A	A	R	A
SGBAR_A07_11559258	C/T	GBAR_A07	11559258	+	NA	NA	NA	NA	NA	NA	C	Y	C	C	C	Y	C	Y	C	C	C	Y	C	C	Y	C	C	C	C	Y	C	C	C	C	C	C	Y	C	C	C	C	Y	Y	N	Y	C	C	Y	C
SGBAR_A07_11559296	G/A	GBAR_A07	11559296	+	NA	NA	NA	NA	NA	NA	G	R	G	G	G	R	G	R	G	G	G	R	G	G	R	G	G	N	G	R	G	G	G	G	G	G	R	G	G	G	G	R	R	N	R	G	G	R	G
SGBAR_A07_11559304	C/A	GBAR_A07	11559304	+	NA	NA	NA	NA	NA	NA	C	M	C	C	C	M	C	M	C	C	C	M	C	C	M	C	C	N	C	M	C	C	C	C	C	C	M	C	C	C	C	M	M	N	M	C	C	M	C
SGBAR_A07_11559370	A/G	GBAR_A07	11559370	+	NA	NA	NA	NA	NA	NA	A	R	A	A	A	N	A	R	A	A	A	N	A	A	R	A	A	N	A	R	A	A	A	A	A	A	R	A	A	A	A	R	R	R	R	A	N	R	A
SGBAR_A07_11559381	C/T	GBAR_A07	11559381	+	NA	NA	NA	NA	NA	NA	C	Y	C	C	C	C	C	Y	C	C	C	N	C	C	Y	C	C	N	C	Y	C	C	C	C	C	C	Y	C	C	C	C	Y	Y	Y	Y	C	N	Y	C
SGBAR_A07_11559398	C/T	GBAR_A07	11559398	+	NA	NA	NA	NA	NA	NA	C	Y	C	C	C	Y	C	Y	C	C	C	C	C	C	Y	C	C	C	C	Y	C	C	C	C	C	C	Y	C	C	C	C	Y	Y	Y	Y	C	C	Y	C
SGBAR_A07_11559416	A/G	GBAR_A07	11559416	+	NA	NA	NA	NA	NA	NA	A	R	A	A	A	R	A	R	A	A	A	A	A	A	R	A	A	N	A	R	A	A	A	A	A	A	R	A	A	A	A	R	N	R	R	A	A	R	A
SGBAR_A07_11559419	A/C	GBAR_A07	11559419	+	NA	NA	NA	NA	NA	NA	A	M	A	A	A	M	A	M	A	A	A	A	A	A	M	A	A	A	A	M	A	A	A	A	A	A	M	A	A	A	A	M	N	M	M	A	A	M	A
SGBAR_A07_11559448	A/G	GBAR_A07	11559448	+	NA	NA	NA	NA	NA	NA	A	N	A	A	A	A	A	R	A	A	A	A	A	A	A	A	A	A	A	R	A	A	A	A	A	A	R	A	A	A	A	R	N	N	A	A	A	N	A
SGBAR_A07_11559461	C/T	GBAR_A07	11559461	+	NA	NA	NA	NA	NA	NA	C	N	C	C	C	C	C	Y	C	C	C	C	C	C	N	C	C	C	C	Y	C	C	C	C	C	C	Y	C	C	C	C	Y	N	N	N	C	C	N	C
SGBAR_A07_11559465	G/C	GBAR_A07	11559465	+	NA	NA	NA	NA	NA	NA	G	N	G	G	G	G	G	S	G	G	G	G	G	G	N	G	G	G	G	S	G	G	G	G	G	G	S	G	G	G	G	S	N	N	G	G	G	N	G
SGBAR_A07_11559466	T/A	GBAR_A07	11559466	+	NA	NA	NA	NA	NA	NA	T	N	T	T	T	T	T	W	T	T	T	T	T	T	N	T	T	T	T	W	T	T	T	T	T	T	W	T	T	T	T	W	N	N	N	T	T	N	T
SGBAR_A07_11559473	G/A	GBAR_A07	11559473	+	NA	NA	NA	NA	NA	NA	G	N	G	G	G	G	G	R	G	G	G	G	G	G	N	G	G	G	G	R	G	G	G	G	G	G	R	G	G	G	G	R	N	N	G	G	G	N	G
SGBAR_A07_11559500	G/A	GBAR_A07	11559500	+	NA	NA	NA	NA	NA	NA	G	N	G	G	G	G	G	N	G	G	G	G	G	G	N	G	G	G	G	R	G	G	G	G	G	G	R	G	G	G	G	R	N	N	G	G	G	G	G
SGBAR_A07_11559527	A/G	GBAR_A07	11559527	+	NA	NA	NA	NA	NA	NA	A	N	A	A	A	N	A	N	A	A	A	A	A	A	N	A	A	A	A	A	A	A	A	A	A	A	R	A	A	A	A	R	N	A	N	A	A	N	A
SGBAR_A07_11559534	G/A	GBAR_A07	11559534	+	NA	NA	NA	NA	NA	NA	G	G	G	G	G	N	G	N	G	G	G	G	G	G	N	G	G	G	G	G	G	G	G	G	G	G	R	G	G	G	G	R	N	G	N	G	G	N	G
SGBAR_A07_11559844	G/T	GBAR_A07	11559844	+	NA	NA	NA	NA	NA	NA	G	K	G	G	G	N	G	N	G	G	G	G	G	G	K	G	G	G	N	K	G	G	G	G	G	G	N	G	G	G	G	K	G	G	G	G	G	K	G
SGBAR_A07_11559851	T/A	GBAR_A07	11559851	+	NA	NA	NA	NA	NA	NA	T	W	T	T	T	N	T	N	T	T	T	T	T	T	W	T	T	T	T	W	T	T	T	T	T	T	N	T	T	T	T	W	T	T	T	T	T	W	T
SGBAR_A07_11559873	C/A	GBAR_A07	11559873	+	NA	NA	NA	NA	NA	NA	C	M	C	C	C	N	C	C	C	N	C	C	N	C	M	C	C	C	C	M	C	C	C	C	C	C	N	C	C	C	C	M	C	C	N	C	C	M	C
SGBAR_A07_11559899	A/C	GBAR_A07	11559899	+	NA	NA	NA	NA	NA	NA	A	M	A	A	A	M	A	N	A	A	A	A	A	A	M	A	A	A	A	M	A	A	A	A	A	A	M	A	A	A	A	M	A	N	N	A	A	M	A
SGBAR_A07_11559902	T/A	GBAR_A07	11559902	+	NA	NA	NA	NA	NA	NA	T	W	T	T	T	W	T	N	T	T	T	T	T	T	W	T	T	T	T	W	T	T	T	T	T	T	W	T	T	T	T	W	T	N	N	T	T	W	T
SGBAR_A07_11559918	A/C	GBAR_A07	11559918	+	NA	NA	NA	NA	NA	NA	A	M	A	A	A	M	A	A	A	A	A	A	A	A	M	A	A	A	A	M	A	A	A	A	A	A	M	A	A	A	A	M	A	N	N	A	A	M	A
SGBAR_A07_11559919	G/A	GBAR_A07	11559919	+	NA	NA	NA	NA	NA	NA	G	R	G	G	G	R	G	N	G	G	G	G	G	G	R	G	G	G	G	R	G	G	G	G	G	G	R	G	G	G	G	R	G	N	N	G	G	R	G
SGBAR_A07_11559922	A/T	GBAR_A07	11559922	+	NA	NA	NA	NA	NA	NA	A	W	A	A	A	W	A	N	A	A	A	A	A	A	W	A	A	A	A	W	A	A	A	A	A	A	W	A	A	A	A	W	A	N	N	A	A	W	A
SGBAR_A07_11559977	A/G	GBAR_A07	11559977	+	NA	NA	NA	NA	NA	NA	A	R	A	A	A	R	A	A	A	A	A	A	A	A	R	A	A	A	A	R	A	A	A	A	A	A	R	A	A	A	A	R	A	N	R	A	A	R	A
SGBAR_A07_11559986	G/A	GBAR_A07	11559986	+	NA	NA	NA	NA	NA	NA	G	R	G	G	G	R	G	N	G	G	G	G	G	G	R	G	G	G	G	R	G	G	G	G	G	G	R	G	G	G	G	R	G	N	R	G	G	R	G
SGBAR_A07_11559987	G/T	GBAR_A07	11559987	+	NA	NA	NA	NA	NA	NA	G	K	G	G	G	K	G	N	G	G	G	G	G	G	K	G	G	G	G	K	G	G	G	G	G	G	K	G	G	G	G	K	G	N	K	G	G	K	G
SGBAR_A07_11560019	A/G	GBAR_A07	11560019	+	NA	NA	NA	NA	NA	NA	A	R	A	A	A	R	A	N	A	A	A	A	A	A	R	A	A	A	A	R	A	A	A	A	A	A	N	A	A	A	A	R	A	N	N	A	A	R	A
SGBAR_A07_11560025	C/T	GBAR_A07	11560025	+	NA	NA	NA	NA	NA	NA	C	Y	C	C	C	Y	C	N	C	N	C	C	C	C	Y	C	C	C	C	Y	C	C	C	C	C	C	N	C	C	C	C	Y	C	N	N	C	C	Y	C
SGBAR_A07_11560068	G/A	GBAR_A07	11560068	+	NA	NA	NA	NA	NA	NA	G	R	G	G	G	R	G	N	G	G	G	G	G	G	R	G	G	G	G	R	G	G	G	G	G	G	R	G	G	G	G	R	G	G	G	G	G	R	G
SGBAR_A07_11560071	G/A	GBAR_A07	11560071	+	NA	NA	NA	NA	NA	NA	G	R	G	G	G	R	G	N	G	G	G	G	G	G	R	G	G	G	G	R	G	G	G	G	G	G	R	G	G	G	G	R	G	G	G	G	G	R	G
SGBAR_A07_11560095	T/A	GBAR_A07	11560095	+	NA	NA	NA	NA	NA	NA	T	W	T	T	T	W	T	T	T	T	T	T	T	T	W	T	T	T	T	W	T	T	T	T	T	T	W	T	T	T	T	W	T	T	T	T	T	W	T
SGBAR_A07_11560096	T/A	GBAR_A07	11560096	+	NA	NA	NA	NA	NA	NA	T	W	T	T	T	W	T	T	T	T	T	T	T	T	W	T	T	T	T	W	T	T	T	T	T	T	W	T	T	T	T	W	T	T	T	T	T	W	T
SGBAR_A07_11560134	C/T	GBAR_A07	11560134	+	NA	NA	NA	NA	NA	NA	C	Y	C	C	C	Y	C	C	C	C	C	N	C	C	Y	C	C	C	C	Y	C	C	C	C	C	C	Y	C	C	C	C	Y	C	N	C	C	C	Y	C
SGBAR_A07_11560593	A/G	GBAR_A07	11560593	+	NA	NA	NA	NA	NA	NA	A	A	A	G	R	A	A	A	A	A	A	A	A	A	N	A	A	A	N	G	A	G	A	G	N	A	G	G	A	A	G	N	A	A	A	A	A	A	G
SGBAR_A07_11565221	G/T	GBAR_A07	11565221	+	NA	NA	NA	NA	NA	NA	G	K	G	G	G	K	G	N	G	G	G	G	G	G	N	G	G	G	G	K	G	G	G	G	G	G	N	G	G	G	G	K	G	G	G	G	G	N	G
SGBAR_A07_11565233	T/C	GBAR_A07	11565233	+	NA	NA	NA	NA	NA	NA	T	Y	T	T	T	Y	T	N	T	T	T	T	T	T	N	T	T	T	T	Y	T	T	T	T	T	T	N	T	N	T	T	Y	T	T	T	T	T	N	T
SGBAR_A07_11565240	C/T	GBAR_A07	11565240	+	NA	NA	NA	NA	NA	NA	C	Y	C	C	C	Y	C	N	C	C	C	C	C	C	N	C	C	C	C	Y	C	C	C	C	C	C	N	C	C	C	C	Y	C	C	C	C	C	N	C
SGBAR_A07_11565241	T/A	GBAR_A07	11565241	+	NA	NA	NA	NA	NA	NA	T	W	T	T	T	W	T	N	T	T	T	T	T	T	N	T	T	T	T	W	T	T	T	T	T	T	N	T	T	T	T	W	T	T	T	T	T	N	T
SGBAR_A07_11565244	G/T	GBAR_A07	11565244	+	NA	NA	NA	NA	NA	NA	G	K	G	G	G	K	G	N	G	G	G	G	G	G	N	G	G	G	G	K	G	G	G	G	G	G	N	G	G	G	G	K	G	G	G	G	G	N	G
SGBAR_A07_11565250	G/A	GBAR_A07	11565250	+	NA	NA	NA	NA	NA	NA	G	R	G	G	G	R	G	G	G	G	G	G	G	G	N	G	G	G	G	R	G	G	G	G	G	G	N	G	G	G	G	R	G	G	G	G	G	N	G
SGBAR_A07_11565253	G/A	GBAR_A07	11565253	+	NA	NA	NA	NA	NA	NA	G	R	G	G	G	R	G	N	G	G	G	G	G	G	N	G	G	G	G	R	G	G	G	G	G	G	N	G	G	G	G	R	G	G	G	G	G	N	G
SGBAR_A07_11565259	A/G	GBAR_A07	11565259	+	NA	NA	NA	NA	NA	NA	A	R	A	A	A	R	A	N	A	A	A	A	A	A	N	A	A	A	A	R	A	A	A	A	A	A	N	A	A	A	A	R	A	A	A	A	A	N	A
SGBAR_A07_11565276	C/T	GBAR_A07	11565276	+	NA	NA	NA	NA	NA	NA	C	Y	C	C	C	Y	C	C	C	C	C	C	C	C	N	C	C	C	C	Y	C	C	C	C	C	C	N	C	C	C	C	Y	C	C	C	C	C	N	C
SGBAR_A07_11565293	T/C	GBAR_A07	11565293	+	NA	NA	NA	NA	NA	NA	T	Y	T	T	T	Y	T	T	T	T	T	T	T	T	N	T	T	T	T	Y	T	T	T	T	T	T	N	T	T	T	T	Y	T	T	T	T	T	N	T
SGBAR_A07_11565296	C/T	GBAR_A07	11565296	+	NA	NA	NA	NA	NA	NA	C	Y	C	C	C	Y	C	N	C	C	C	C	C	C	N	C	C	C	C	Y	N	C	C	C	C	C	N	C	C	C	C	Y	C	C	C	C	C	N	C
SGBAR_A07_11565297	G/A	GBAR_A07	11565297	+	NA	NA	NA	NA	NA	NA	G	R	G	G	G	R	G	N	G	G	G	G	G	G	N	G	G	G	G	R	G	G	G	G	G	G	N	G	G	G	G	R	G	G	G	G	G	N	G
SGBAR_A07_11565299	C/T	GBAR_A07	11565299	+	NA	NA	NA	NA	NA	NA	C	Y	C	C	C	Y	C	N	C	C	C	C	C	C	N	C	C	C	C	Y	C	C	C	C	C	C	N	C	C	C	C	Y	C	C	C	C	C	N	C
SGBAR_A07_11565300	A/G	GBAR_A07	11565300	+	NA	NA	NA	NA	NA	NA	A	R	A	A	A	R	A	N	A	A	A	A	A	A	N	A	A	A	A	R	A	A	A	A	A	A	N	A	A	A	A	R	A	A	A	A	A	N	A
SGBAR_A07_11565309	C/T	GBAR_A07	11565309	+	NA	NA	NA	NA	NA	NA	C	Y	C	C	C	Y	C	C	C	C	C	C	C	C	N	C	C	C	C	Y	C	C	C	C	C	C	N	C	C	C	C	Y	C	C	C	C	C	N	C
SGBAR_A07_11565365	T/C	GBAR_A07	11565365	+	NA	NA	NA	NA	NA	NA	T	N	T	T	T	Y	T	T	T	T	T	T	T	T	Y	T	T	T	T	Y	T	T	T	T	T	T	Y	T	T	T	T	Y	T	T	T	T	T	Y	T
SGBAR_A07_11565395	T/C	GBAR_A07	11565395	+	NA	NA	NA	NA	NA	NA	T	N	T	T	T	Y	T	T	T	T	T	T	T	T	Y	T	T	T	T	Y	T	T	T	T	T	T	Y	T	T	T	T	Y	T	T	T	T	T	Y	T
SGBAR_A07_11565513	T/A	GBAR_A07	11565513	+	NA	NA	NA	NA	NA	NA	T	N	T	T	T	W	T	T	T	T	T	T	T	T	N	T	T	T	T	W	T	T	T	T	T	T	N	T	N	T	T	T	T	T	T	T	T	W	T
SGBAR_A07_11565517	T/C	GBAR_A07	11565517	+	NA	NA	NA	NA	NA	NA	T	N	T	T	T	Y	T	T	T	T	T	T	T	T	N	N	T	T	T	Y	T	T	T	T	T	T	N	T	N	T	T	T	T	T	T	T	T	Y	T
SGBAR_A07_11566304	A/G	GBAR_A07	11566304	+	NA	NA	NA	NA	NA	NA	A	A	A	A	A	A	A	A	A	A	A	N	A	A	R	A	A	A	A	R	A	A	A	A	A	A	N	A	A	A	A	R	N	A	A	A	A	R	A
SGBAR_A07_11566327	A/G	GBAR_A07	11566327	+	NA	NA	NA	NA	NA	NA	A	N	A	A	A	R	A	A	A	A	A	N	A	A	R	A	A	A	A	R	A	A	A	A	A	A	R	A	A	A	A	R	N	A	A	A	A	R	A
SGBAR_A07_11566361	G/A	GBAR_A07	11566361	+	NA	NA	NA	NA	NA	NA	G	N	G	G	G	R	G	G	G	G	G	N	G	G	R	G	G	G	G	R	G	G	G	G	G	G	R	G	G	G	G	R	N	G	N	G	G	R	G
SGBAR_A07_11566366	C/A	GBAR_A07	11566366	+	NA	NA	NA	NA	NA	NA	C	N	C	C	C	M	C	C	C	C	C	N	C	C	M	C	C	C	C	M	C	C	C	C	C	C	N	C	C	C	C	M	N	C	N	C	C	M	C
SGBAR_A07_11566379	T/C	GBAR_A07	11566379	+	NA	NA	NA	NA	NA	NA	T	N	T	T	T	Y	T	T	T	T	T	N	T	T	Y	T	T	T	T	Y	T	T	T	T	T	T	N	T	T	T	T	Y	N	T	N	T	T	Y	T
SGBAR_A07_11566418	C/T	GBAR_A07	11566418	+	NA	NA	NA	NA	NA	NA	C	N	C	C	C	Y	C	C	C	C	C	Y	C	C	Y	C	C	C	C	Y	C	C	C	C	C	C	Y	C	C	C	C	Y	C	C	N	C	C	Y	C
SGBAR_A07_11566458	C/A	GBAR_A07	11566458	+	NA	NA	NA	NA	NA	NA	C	M	C	C	C	M	C	C	C	C	C	N	C	C	M	C	C	C	C	M	C	C	C	C	C	C	M	C	C	C	C	M	C	C	M	C	C	M	C
SGBAR_A07_11566501	T/C	GBAR_A07	11566501	+	NA	NA	NA	NA	NA	NA	T	N	T	T	T	Y	T	T	T	T	T	N	T	T	Y	T	T	T	T	Y	T	T	T	T	T	T	T	T	T	T	T	Y	N	T	T	T	T	Y	T
SGBAR_A07_11566554	T/C	GBAR_A07	11566554	+	NA	NA	NA	NA	NA	NA	T	N	T	T	T	Y	T	T	T	T	T	N	T	T	N	T	T	T	T	T	T	T	T	T	T	T	N	T	T	T	T	Y	T	T	T	T	T	Y	T
SGBAR_A07_11566560	A/C	GBAR_A07	11566560	+	NA	NA	NA	NA	NA	NA	A	N	A	A	A	M	A	A	A	A	A	A	A	A	N	A	A	A	A	A	A	A	A	A	A	A	N	A	A	A	A	M	N	A	A	A	A	M	A
SGBAR_A07_11566647	G/A	GBAR_A07	11566647	+	NA	NA	NA	NA	NA	NA	G	N	G	G	G	R	G	G	G	G	G	N	G	G	G	G	G	G	G	G	G	G	G	G	G	G	G	G	G	G	G	N	G	G	G	G	G	R	G
SGBAR_A07_11566661	G/C	GBAR_A07	11566661	+	NA	NA	NA	NA	NA	NA	G	N	G	G	G	S	G	G	G	G	G	N	G	G	N	G	G	G	G	G	G	G	G	G	G	G	G	G	G	G	G	N	G	G	G	G	G	S	G
SGBAR_A07_11566672	T/C	GBAR_A07	11566672	+	NA	NA	NA	NA	NA	NA	T	T	T	T	T	Y	T	T	T	T	T	N	T	T	N	T	T	T	T	T	T	T	T	T	T	T	T	T	T	T	T	N	T	N	T	T	T	Y	T
SGBAR_A07_11566682	T/C	GBAR_A07	11566682	+	NA	NA	NA	NA	NA	NA	T	T	T	T	T	Y	T	T	T	T	T	N	T	T	N	T	T	T	T	N	T	T	T	T	T	T	T	T	T	T	T	N	T	T	T	T	T	Y	T
SGBAR_A07_11566717	C/T	GBAR_A07	11566717	+	NA	NA	NA	NA	NA	NA	C	Y	C	C	C	Y	C	C	C	C	C	N	C	C	Y	C	C	C	C	Y	C	C	C	C	C	C	N	C	C	C	C	Y	N	N	Y	C	C	Y	C
SGBAR_A07_11566778	A/G	GBAR_A07	11566778	+	NA	NA	NA	NA	NA	NA	A	R	A	A	A	R	A	A	A	A	A	A	A	A	R	A	A	A	A	R	A	A	A	A	A	A	R	A	A	A	A	R	N	A	R	A	A	R	A
SGBAR_A07_11566784	G/A	GBAR_A07	11566784	+	NA	NA	NA	NA	NA	NA	G	R	G	G	G	R	G	G	G	G	G	G	G	G	R	G	G	G	G	R	G	G	G	G	G	G	R	G	G	G	G	R	N	G	R	G	G	R	G
SGBAR_A07_11566798	G/A	GBAR_A07	11566798	+	NA	NA	NA	NA	NA	NA	G	R	G	G	G	R	G	G	G	G	G	G	G	G	R	G	G	G	G	R	N	G	G	G	G	G	R	G	G	G	G	R	N	G	R	G	G	R	G
SGBAR_A07_11566799	A/G	GBAR_A07	11566799	+	NA	NA	NA	NA	NA	NA	A	R	A	A	A	R	A	A	A	A	A	A	A	A	R	A	A	A	A	R	A	A	A	A	A	A	R	A	A	A	A	R	N	A	R	A	A	R	A
SGBAR_A07_11566801	C/T	GBAR_A07	11566801	+	NA	NA	NA	NA	NA	NA	C	Y	C	C	C	Y	C	C	C	C	C	C	C	C	Y	C	C	C	C	Y	C	C	C	C	C	C	Y	C	C	C	C	Y	N	C	Y	C	C	Y	C
SGBAR_A07_11566823	A/G	GBAR_A07	11566823	+	NA	NA	NA	NA	NA	NA	A	R	A	A	A	N	A	A	A	A	A	A	A	A	R	A	A	A	A	R	N	A	A	A	A	A	R	A	A	A	A	R	N	A	R	A	A	R	A
SGBAR_A07_11566843	T/C	GBAR_A07	11566843	+	NA	NA	NA	NA	NA	NA	T	Y	T	T	T	N	T	T	T	T	T	N	T	T	Y	T	T	T	T	Y	T	T	T	T	T	T	Y	T	T	T	T	N	N	T	Y	T	T	Y	T
SGBAR_A07_11566867	T/G	GBAR_A07	11566867	+	NA	NA	NA	NA	NA	NA	T	K	T	T	T	N	T	T	T	T	T	N	T	T	K	T	T	T	T	K	T	T	T	T	T	T	K	T	T	T	T	N	N	T	N	T	T	K	T
SGBAR_A07_11566889	T/C	GBAR_A07	11566889	+	NA	NA	NA	NA	NA	NA	T	Y	T	T	T	N	T	T	T	T	T	N	T	T	Y	T	T	T	T	Y	T	T	T	T	T	T	Y	T	T	T	T	N	N	T	N	T	T	Y	T
SGBAR_A07_11566908	T/A	GBAR_A07	11566908	+	NA	NA	NA	NA	NA	NA	T	W	T	T	T	N	T	T	T	T	T	N	T	T	W	T	T	T	T	W	T	T	T	T	T	T	W	T	T	T	T	N	N	T	N	T	T	W	T
SGBAR_A07_11566912	C/T	GBAR_A07	11566912	+	NA	NA	NA	NA	NA	NA	C	Y	C	C	C	N	C	C	C	C	C	N	C	C	Y	C	C	C	C	Y	C	C	C	C	C	C	Y	C	C	C	C	N	N	C	N	C	C	Y	C
SGBAR_A07_11566919	T/C	GBAR_A07	11566919	+	NA	NA	NA	NA	NA	NA	T	Y	T	T	T	N	T	T	T	T	T	N	T	T	Y	T	T	T	T	Y	T	T	T	T	T	T	Y	T	T	T	T	N	N	T	N	T	T	Y	T
SGBAR_A07_11566934	A/G	GBAR_A07	11566934	+	NA	NA	NA	NA	NA	NA	A	R	A	A	A	N	A	A	A	A	A	N	A	A	R	A	A	A	A	R	A	A	A	A	A	A	R	A	A	A	A	N	N	A	N	A	A	R	A
SGBAR_A07_11566937	T/C	GBAR_A07	11566937	+	NA	NA	NA	NA	NA	NA	T	Y	T	T	T	N	T	T	T	T	T	N	T	T	Y	T	T	T	T	Y	T	T	T	T	T	T	Y	T	T	T	T	N	N	T	N	T	T	Y	T
SGBAR_A07_11566977	C/T	GBAR_A07	11566977	+	NA	NA	NA	NA	NA	NA	C	Y	C	C	C	C	C	C	C	C	C	N	C	C	Y	C	C	C	C	Y	C	C	C	C	C	C	Y	C	C	C	C	C	Y	C	Y	C	C	Y	C
SGBAR_A07_11566994	A/G	GBAR_A07	11566994	+	NA	NA	NA	NA	NA	NA	A	R	A	A	A	A	A	A	A	A	A	A	A	A	R	A	A	A	A	R	A	A	A	A	A	A	R	A	A	A	A	A	R	A	R	A	A	R	A
SGBAR_A07_11567012	T/C	GBAR_A07	11567012	+	NA	NA	NA	NA	NA	NA	T	Y	T	T	T	T	T	T	T	T	T	T	T	T	Y	T	T	T	T	Y	T	T	T	T	T	T	Y	T	T	T	T	N	Y	T	Y	T	T	Y	T
SGBAR_A07_11567042	C/T	GBAR_A07	11567042	+	NA	NA	NA	NA	NA	NA	C	Y	C	C	C	N	C	C	C	C	C	N	C	C	Y	C	C	C	C	N	C	C	C	C	C	C	Y	C	C	C	C	C	Y	C	N	C	C	Y	C
SGBAR_A07_11567043	T/C	GBAR_A07	11567043	+	NA	NA	NA	NA	NA	NA	T	Y	T	T	T	N	T	T	T	T	T	N	T	T	Y	T	T	T	T	N	T	T	T	T	T	T	Y	T	T	T	T	T	Y	T	N	T	T	Y	T
SGBAR_A07_11567057	C/A	GBAR_A07	11567057	+	NA	NA	NA	NA	NA	NA	C	M	C	C	C	C	C	C	C	C	C	C	C	C	M	C	C	C	C	N	C	C	C	C	C	C	M	C	C	C	C	C	M	C	N	C	C	M	C
SGBAR_A07_11567091	C/T	GBAR_A07	11567091	+	NA	NA	NA	NA	NA	NA	C	Y	C	C	C	C	C	C	C	C	C	N	C	C	Y	C	C	C	C	C	C	C	C	C	C	C	N	C	C	C	C	C	N	C	C	C	C	Y	C
SGBAR_A07_11567829	C/T	GBAR_A07	11567829	+	NA	NA	NA	NA	NA	NA	C	N	C	C	C	Y	C	C	C	C	C	C	C	C	N	C	C	N	C	C	C	C	C	C	C	C	Y	C	C	C	N	N	C	C	C	C	C	Y	C
SGBAR_A07_11567853	A/G	GBAR_A07	11567853	+	NA	NA	NA	NA	NA	NA	A	N	A	A	A	R	A	A	A	A	A	A	A	A	N	A	A	A	A	A	A	A	A	A	A	A	R	A	A	A	N	N	A	A	A	A	A	R	A
SGBAR_A07_11567875	G/A	GBAR_A07	11567875	+	NA	NA	NA	NA	NA	NA	G	N	G	G	G	R	G	G	G	G	G	G	G	G	N	G	G	G	G	G	G	G	G	G	G	G	R	G	G	G	N	G	G	G	G	G	G	R	G
SGBAR_A07_11567900	T/A	GBAR_A07	11567900	+	NA	NA	NA	NA	NA	NA	T	T	T	T	T	W	T	T	T	T	T	T	T	T	T	T	T	T	T	T	T	T	T	T	T	T	W	T	T	T	T	N	T	T	T	T	T	W	T
SGBAR_A07_11568050	C/T	GBAR_A07	11568050	+	NA	NA	NA	NA	NA	NA	C	Y	C	C	C	Y	C	N	C	C	C	C	C	C	Y	C	C	C	C	C	C	C	C	C	C	C	Y	C	C	C	C	C	C	N	C	C	C	Y	C
SGBAR_A07_11568060	A/T	GBAR_A07	11568060	+	NA	NA	NA	NA	NA	NA	A	W	A	A	A	W	A	N	A	A	A	A	A	A	W	A	A	A	A	A	A	A	A	A	A	A	W	A	A	A	A	N	A	N	A	A	A	W	A
SGBAR_A07_11568101	T/C	GBAR_A07	11568101	+	NA	NA	NA	NA	NA	NA	T	Y	T	T	T	Y	T	Y	T	T	T	T	T	T	Y	T	T	T	T	N	N	T	T	T	T	T	Y	T	T	T	T	N	T	N	N	T	T	Y	T
SGBAR_A07_11568152	A/T	GBAR_A07	11568152	+	NA	NA	NA	NA	NA	NA	A	N	A	A	A	A	A	W	A	A	A	A	A	A	W	A	A	A	N	N	A	A	A	A	A	A	W	A	A	A	A	N	A	N	A	A	A	A	A
SGBAR_A07_11568168	G/A	GBAR_A07	11568168	+	NA	NA	NA	NA	NA	NA	G	G	G	G	G	G	G	R	G	G	G	G	G	G	R	G	G	G	N	N	G	G	G	G	G	G	R	G	G	G	G	N	G	N	G	G	G	G	G
SGBAR_A07_11568191	G/A	GBAR_A07	11568191	+	NA	NA	NA	NA	NA	NA	G	G	G	G	G	G	G	R	G	G	G	G	G	G	R	G	G	N	N	N	G	G	G	G	G	G	R	G	G	G	G	N	G	N	N	G	G	N	G
SGBAR_A07_11568205	A/T	GBAR_A07	11568205	+	NA	NA	NA	NA	NA	NA	N	N	A	A	A	N	A	W	A	A	A	A	A	A	W	A	A	A	A	N	A	A	A	A	A	A	W	A	A	A	A	A	A	N	N	A	A	A	A
SGBAR_A07_11571583	G/T	GBAR_A07	11571583	+	NA	NA	NA	NA	NA	NA	G	G	G	G	G	G	G	G	N	G	G	G	G	G	K	G	G	G	G	T	G	G	G	G	G	G	T	K	G	G	G	K	G	G	G	G	G	G	G
SGBAR_A07_11572975	C/T	GBAR_A07	11572975	+	NA	NA	NA	NA	NA	NA	C	C	C	C	C	C	C	C	N	C	C	C	C	C	Y	C	N	C	C	T	C	C	C	C	C	C	T	Y	N	C	C	T	C	C	C	C	C	C	C
SGBAR_A07_11583862	C/T	GBAR_A07	11583862	+	NA	NA	NA	NA	NA	NA	C	C	C	C	C	C	C	C	C	C	C	C	C	C	C	C	C	C	C	Y	C	C	Y	Y	Y	C	Y	C	C	C	C	C	Y	C	C	C	C	C	Y
SGBAR_A07_11583870	G/T	GBAR_A07	11583870	+	NA	NA	NA	NA	NA	NA	G	G	G	G	G	N	G	G	G	G	G	G	G	G	G	G	G	G	G	K	G	G	K	K	K	G	K	G	G	G	G	G	K	G	G	G	G	G	K
SGBAR_A07_11583875	G/A	GBAR_A07	11583875	+	NA	NA	NA	NA	NA	NA	G	G	G	G	G	N	G	G	G	G	G	G	G	G	G	G	G	G	G	R	G	G	R	R	R	G	R	G	G	G	G	G	R	G	G	G	G	G	R
SGBAR_A07_11586714	G/A	GBAR_A07	11586714	+	NA	NA	NA	NA	NA	NA	G	G	G	G	G	G	G	G	G	G	G	G	G	G	R	G	G	G	G	A	G	G	G	G	G	G	A	R	N	G	G	R	G	G	G	G	N	N	G
SGBAR_A07_11586782	A/G	GBAR_A07	11586782	+	NA	NA	NA	NA	NA	NA	A	A	A	G	R	A	A	A	A	A	A	A	A	A	N	A	A	A	G	G	A	G	A	G	A	A	G	R	A	A	R	R	A	R	A	A	A	A	G
SGBAR_A07_11590552	G/T	GBAR_A07	11590552	+	NA	NA	NA	NA	NA	NA	G	G	G	G	G	G	G	G	G	G	G	G	G	G	K	G	G	G	G	T	G	G	G	G	G	G	T	K	G	G	G	K	G	G	G	G	G	G	G
SGBAR_A07_11592914	G/T	GBAR_A07	11592914	+	NA	NA	NA	NA	NA	NA	G	G	G	G	G	G	G	G	G	G	G	G	G	G	G	G	G	G	G	G	G	G	G	G	G	G	G	K	G	G	G	G	G	G	G	G	G	G	G
SGBAR_A07_11597418	C/G	GBAR_A07	11597418	+	NA	NA	NA	NA	NA	NA	C	C	C	S	C	S	C	C	C	N	C	C	C	C	C	C	C	C	C	S	C	C	N	S	C	C	C	C	S	C	C	C	C	S	C	S	C	S	C
SGBAR_A07_11597426	A/T	GBAR_A07	11597426	+	NA	NA	NA	NA	NA	NA	A	A	A	W	A	W	A	A	A	N	A	A	A	A	A	A	A	A	A	W	A	A	N	W	A	A	A	A	W	A	A	A	A	W	A	W	A	W	A
SGBAR_A07_11597437	A/G	GBAR_A07	11597437	+	NA	NA	NA	NA	NA	NA	A	A	A	R	A	R	A	A	A	R	A	A	A	A	A	A	A	A	A	N	A	A	A	R	A	A	A	A	R	A	A	A	A	R	A	N	A	R	A
SGBAR_A07_11597444	A/G	GBAR_A07	11597444	+	NA	NA	NA	NA	NA	NA	A	A	A	R	A	R	A	A	A	R	A	A	A	A	A	A	A	A	A	N	A	A	A	R	A	A	A	A	R	A	A	A	A	R	A	N	A	R	A
SGBAR_A07_11597445	G/A	GBAR_A07	11597445	+	NA	NA	NA	NA	NA	NA	G	G	G	R	G	R	G	G	G	R	G	G	G	G	G	G	G	G	G	N	G	G	G	R	G	G	G	G	R	G	G	G	G	R	G	N	G	R	G
SGBAR_A07_11597464	G/A	GBAR_A07	11597464	+	NA	NA	NA	NA	NA	NA	G	G	G	R	G	N	G	G	G	N	G	G	G	G	G	G	G	G	G	R	G	G	G	R	G	G	G	G	N	G	G	G	G	R	G	R	G	N	G
SGBAR_A07_11597474	A/C	GBAR_A07	11597474	+	NA	NA	NA	NA	NA	NA	A	A	A	M	A	A	A	A	A	N	A	A	A	A	A	A	A	A	A	M	A	A	N	M	A	A	A	A	N	A	A	A	A	M	A	M	A	A	A
SGBAR_A07_11597475	G/A	GBAR_A07	11597475	+	NA	NA	NA	NA	NA	NA	G	G	G	R	G	G	G	G	G	N	G	G	G	G	G	G	G	G	G	R	G	G	N	R	G	G	G	G	N	G	G	G	G	R	G	R	G	G	G
SGBAR_A07_11597477	A/T	GBAR_A07	11597477	+	NA	NA	NA	NA	NA	NA	A	A	A	W	A	A	A	A	A	N	A	A	A	A	A	A	A	A	A	W	A	A	N	W	A	A	A	A	W	A	A	A	A	W	A	W	A	A	A
SGBAR_A07_11602211	T/A	GBAR_A07	11602211	+	NA	NA	NA	NA	NA	NA	T	T	T	T	T	T	T	T	N	T	T	T	T	T	T	T	T	T	T	T	T	T	T	T	T	T	A	W	T	T	T	T	T	T	T	T	T	T	T
SGBAR_A07_11608433	C/T	GBAR_A07	11608433	+	NA	NA	NA	NA	NA	NA	C	N	C	C	C	C	C	Y	C	C	C	Y	C	N	C	C	C	C	C	N	C	C	N	Y	Y	C	Y	Y	C	C	N	C	C	N	N	C	C	C	C
SGBAR_A07_11608438	T/C	GBAR_A07	11608438	+	NA	NA	NA	NA	NA	NA	T	N	T	T	T	T	T	Y	T	T	T	Y	T	Y	T	T	T	T	T	N	T	T	N	Y	Y	T	Y	Y	T	N	N	Y	T	N	N	T	T	T	T
SGBAR_A07_11608464	T/A	GBAR_A07	11608464	+	NA	NA	NA	NA	NA	NA	T	N	T	T	T	T	T	W	T	T	T	W	T	T	T	T	T	T	T	N	T	T	N	W	W	T	W	W	T	N	N	W	T	N	N	T	T	T	T
SGBAR_A07_11608521	A/G	GBAR_A07	11608521	+	NA	NA	NA	NA	NA	NA	A	N	A	A	N	A	A	R	N	A	A	R	A	A	A	N	A	A	N	N	A	A	N	R	R	A	A	R	N	A	N	R	A	A	N	A	N	A	A
SGBAR_A07_11608522	A/T	GBAR_A07	11608522	+	NA	NA	NA	NA	NA	NA	A	T	A	A	A	A	A	A	A	A	A	A	T	A	W	A	A	A	A	A	A	A	A	A	A	A	A	A	A	A	A	A	A	A	A	T	W	A	A
SGBAR_A07_11608529	G/A	GBAR_A07	11608529	+	NA	NA	NA	NA	NA	NA	G	N	G	G	G	G	G	G	N	G	G	R	G	G	G	N	G	G	N	N	G	G	N	R	R	G	G	R	G	G	N	R	G	G	N	G	N	G	G
SGBAR_A07_11616997	G/T	GBAR_A07	11616997	+	NA	NA	NA	NA	NA	NA	G	G	G	G	G	G	G	G	G	G	G	G	G	G	G	G	N	G	G	G	G	G	G	G	G	G	T	K	G	G	G	G	G	G	G	G	G	G	G
SGBAR_A07_11617807	C/T	GBAR_A07	11617807	+	NA	NA	NA	NA	NA	NA	C	C	C	C	Y	C	C	C	N	C	C	C	C	C	C	C	C	C	T	C	C	T	C	C	C	C	C	C	C	C	Y	C	C	Y	C	C	C	C	T
SGBAR_A07_11618213	T/C	GBAR_A07	11618213	+	NA	NA	NA	NA	NA	NA	T	Y	T	Y	T	N	T	T	T	T	T	T	T	T	N	T	T	T	N	N	T	T	T	T	T	T	T	T	T	T	N	N	T	T	N	T	Y	T	Y
SGBAR_A07_11618220	A/G	GBAR_A07	11618220	+	NA	NA	NA	NA	NA	NA	A	R	A	R	A	A	A	A	A	A	A	A	A	A	N	A	A	A	A	N	A	A	A	A	A	A	A	A	A	A	R	N	A	A	N	A	R	A	R
SGBAR_A07_11619478	T/C	GBAR_A07	11619478	+	NA	NA	NA	NA	NA	NA	T	T	T	C	Y	T	T	T	T	T	T	T	T	T	Y	T	T	T	C	C	T	C	T	C	T	T	C	Y	T	T	C	Y	T	Y	T	T	T	T	C
SGBAR_A07_11626533	C/T	GBAR_A07	11626533	+	NA	NA	NA	NA	NA	NA	C	T	C	C	C	C	C	C	C	C	C	C	T	C	N	C	C	C	C	C	C	C	C	C	C	C	C	C	C	C	C	C	C	C	Y	T	Y	C	C
SGBAR_A07_11634148	A/T	GBAR_A07	11634148	+	NA	NA	NA	NA	NA	NA	A	A	A	A	A	A	A	A	T	A	N	A	A	A	W	T	T	T	A	A	A	A	T	A	A	W	A	A	T	T	A	A	A	A	A	A	A	A	A
SGBAR_A07_11637173	T/G	GBAR_A07	11637173	+	NA	NA	NA	NA	NA	NA	T	T	T	T	T	N	T	T	N	T	K	K	T	T	N	T	T	K	T	N	N	T	T	N	T	T	T	T	K	K	T	T	K	K	K	N	N	N	T
SGBAR_A07_11637449	C/T	GBAR_A07	11637449	+	NA	NA	NA	NA	NA	NA	Y	Y	Y	Y	Y	Y	Y	Y	C	N	Y	N	Y	Y	C	Y	C	Y	N	Y	Y	Y	Y	Y	Y	Y	Y	Y	Y	Y	Y	Y	Y	Y	N	N	Y	Y	Y
SGBAR_A07_11637654	C/T	GBAR_A07	11637654	+	NA	NA	NA	NA	NA	NA	Y	Y	Y	N	Y	Y	Y	Y	C	N	Y	N	Y	Y	C	Y	Y	Y	Y	N	C	Y	Y	Y	Y	Y	N	Y	Y	Y	Y	N	Y	Y	Y	Y	C	Y	Y
SGBAR_A07_11639601	T/C	GBAR_A07	11639601	+	NA	NA	NA	NA	NA	NA	Y	Y	Y	T	Y	Y	Y	N	N	Y	N	Y	Y	Y	Y	Y	Y	Y	Y	Y	Y	Y	Y	Y	N	Y	Y	T	Y	N	Y	N	Y	Y	N	Y	N	T	Y
SGBAR_A07_11639827	T/C	GBAR_A07	11639827	+	NA	NA	NA	NA	NA	NA	T	N	T	N	T	N	Y	N	Y	Y	N	T	Y	T	N	T	T	T	T	N	Y	T	T	N	Y	T	T	Y	T	T	N	Y	T	T	T	Y	T	N	Y
SGBAR_A07_11656730	C/T	GBAR_A07	11656730	+	NA	NA	NA	NA	NA	NA	Y	Y	Y	Y	C	Y	Y	Y	Y	Y	Y	Y	Y	Y	Y	N	Y	Y	N	Y	Y	Y	N	Y	Y	Y	Y	Y	Y	Y	C	Y	Y	Y	C	Y	Y	Y	Y
SGBAR_A07_11656786	A/G	GBAR_A07	11656786	+	NA	NA	NA	NA	NA	NA	R	R	R	R	R	R	R	R	R	R	R	R	R	N	R	A	R	R	R	R	R	R	R	R	R	R	R	N	N	R	R	R	R	R	R	R	N	R	R
SGBAR_A07_11656788	A/G	GBAR_A07	11656788	+	NA	NA	NA	NA	NA	NA	R	R	R	R	R	R	R	R	R	R	R	R	R	N	R	N	R	N	R	R	R	R	R	R	R	R	R	R	N	R	R	R	R	R	R	R	N	R	R
SGBAR_A07_11656870	G/A	GBAR_A07	11656870	+	NA	NA	NA	NA	NA	NA	G	R	N	N	G	R	R	R	G	R	G	R	N	N	G	G	N	R	N	G	R	R	G	N	R	R	G	N	R	G	R	R	N	R	G	N	R	R	R
SGBAR_A07_11656901	G/A	GBAR_A07	11656901	+	NA	NA	NA	NA	NA	NA	N	R	R	R	G	G	R	R	R	G	G	G	R	R	G	G	R	R	N	G	R	G	R	R	G	G	R	R	G	G	G	G	G	G	R	R	N	R	G
SGBAR_A07_11656930	G/T	GBAR_A07	11656930	+	NA	NA	NA	NA	NA	NA	G	G	G	G	G	G	G	G	G	G	K	G	G	G	K	K	G	G	K	K	G	G	G	G	G	K	G	G	K	K	G	G	G	G	G	G	G	G	G
SGBAR_A07_11656938	C/T	GBAR_A07	11656938	+	NA	NA	NA	NA	NA	NA	C	Y	Y	Y	C	Y	Y	Y	N	Y	N	Y	Y	C	C	C	Y	Y	Y	C	Y	Y	C	C	N	Y	Y	C	Y	C	C	Y	Y	Y	Y	Y	Y	Y	Y
SGBAR_A07_11657012	A/G	GBAR_A07	11657012	+	NA	NA	NA	NA	NA	NA	N	R	A	R	R	R	R	R	R	N	R	N	R	A	R	R	R	N	R	R	R	R	R	R	R	R	N	R	R	R	R	A	R	R	R	R	N	R	R
SGBAR_A07_11657022	T/C	GBAR_A07	11657022	+	NA	NA	NA	NA	NA	NA	Y	Y	Y	Y	Y	Y	Y	Y	Y	Y	Y	Y	Y	Y	Y	Y	Y	Y	Y	Y	Y	Y	Y	Y	Y	Y	Y	Y	Y	Y	Y	Y	Y	Y	Y	Y	Y	Y	Y
SGBAR_A07_11657090	T/C	GBAR_A07	11657090	+	NA	NA	NA	NA	NA	NA	Y	Y	Y	N	Y	Y	Y	N	Y	Y	Y	T	Y	Y	Y	Y	Y	Y	Y	Y	Y	Y	Y	Y	Y	Y	Y	Y	Y	Y	Y	Y	Y	Y	Y	Y	Y	Y	Y
SGBAR_A07_11659364	T/C	GBAR_A07	11659364	+	NA	NA	NA	NA	NA	NA	T	T	T	T	Y	N	T	Y	T	Y	T	Y	Y	Y	T	Y	Y	T	Y	Y	T	Y	Y	Y	T	T	Y	N	T	Y	T	T	Y	T	T	T	Y	Y	T
SGBAR_A07_11659462	A/G	GBAR_A07	11659462	+	NA	NA	NA	NA	NA	NA	R	R	A	N	R	R	R	R	R	R	N	R	R	A	R	R	R	R	R	R	R	R	A	R	R	R	R	R	A	R	R	R	R	R	A	R	R	R	R
SGBAR_A07_11659595	C/T	GBAR_A07	11659595	+	NA	NA	NA	NA	NA	NA	Y	Y	Y	Y	Y	Y	Y	Y	Y	Y	Y	Y	Y	C	C	N	Y	Y	Y	N	Y	N	Y	Y	Y	Y	Y	Y	C	Y	Y	Y	C	Y	Y	N	Y	Y	Y
SGBAR_A07_11659608	T/C	GBAR_A07	11659608	+	NA	NA	NA	NA	NA	NA	Y	Y	Y	Y	Y	Y	Y	Y	Y	Y	Y	Y	Y	T	T	N	Y	Y	Y	N	Y	Y	Y	Y	Y	Y	Y	Y	T	Y	Y	Y	T	Y	Y	N	Y	Y	Y
SGBAR_A07_11660155	C/T	GBAR_A07	11660155	+	NA	NA	NA	NA	NA	NA	C	C	C	C	N	C	C	N	C	C	C	C	C	C	C	C	C	C	T	C	C	T	C	C	C	C	C	C	C	C	T	C	C	Y	C	C	C	C	T
SGBAR_A07_11660582	G/A	GBAR_A07	11660582	+	NA	NA	NA	NA	NA	NA	N	G	G	A	R	G	N	G	N	G	G	G	G	G	R	G	G	G	A	A	G	A	G	A	G	G	A	R	G	G	A	R	N	N	G	G	N	G	A
SGBAR_A07_11661005	A/G	GBAR_A07	11661005	+	NA	NA	NA	NA	NA	NA	A	A	A	G	G	A	A	A	A	A	A	A	A	A	N	A	A	A	G	G	N	G	A	G	A	A	G	G	A	A	G	R	A	R	A	A	A	A	G
SGBAR_A07_11662306	C/T	GBAR_A07	11662306	+	NA	NA	NA	NA	NA	NA	Y	Y	Y	Y	Y	C	Y	Y	Y	Y	Y	C	Y	N	Y	Y	Y	Y	Y	N	Y	Y	C	Y	C	Y	Y	Y	Y	C	Y	Y	Y	Y	Y	Y	Y	Y	Y
SGBAR_A07_11662320	A/T	GBAR_A07	11662320	+	NA	NA	NA	NA	NA	NA	N	W	W	W	A	W	W	W	W	W	N	W	W	N	W	W	W	A	W	W	A	W	W	W	N	A	W	W	W	W	A	W	W	W	W	A	W	A	W
SGBAR_A07_11666561	G/A	GBAR_A07	11666561	+	NA	NA	NA	NA	NA	NA	G	G	G	G	R	G	G	G	G	G	G	G	G	G	G	G	G	G	A	G	G	A	G	G	G	G	G	G	G	G	A	G	G	R	G	G	G	G	A
SGBAR_A07_11668771	C/T	GBAR_A07	11668771	+	NA	NA	NA	NA	NA	NA	C	C	C	C	C	C	C	C	C	C	C	C	C	C	N	C	C	C	C	T	C	C	C	C	C	C	T	N	C	C	C	Y	C	C	C	C	C	C	C
SGBAR_A07_11670208	C/T	GBAR_A07	11670208	+	NA	NA	NA	NA	NA	NA	Y	Y	N	N	Y	N	Y	Y	C	Y	C	C	Y	N	C	Y	Y	Y	C	N	Y	Y	Y	N	N	Y	Y	Y	Y	Y	Y	N	N	N	Y	C	Y	C	C
SGBAR_A07_11670844	G/A	GBAR_A07	11670844	+	NA	NA	NA	NA	NA	NA	R	N	G	G	R	R	R	G	G	G	G	N	R	G	G	N	G	G	G	G	G	R	N	N	G	G	R	G	G	G	G	N	G	R	R	G	G	G	G
SGBAR_A07_11670961	A/G	GBAR_A07	11670961	+	NA	NA	NA	NA	NA	NA	R	A	A	A	R	N	R	A	A	A	A	N	R	A	A	A	R	A	A	A	A	R	A	N	A	A	R	A	A	A	A	N	N	R	A	A	N	N	A
SGBAR_A07_11670992	A/G	GBAR_A07	11670992	+	NA	NA	NA	NA	NA	NA	A	A	A	A	R	A	A	A	A	A	A	A	N	A	A	A	R	A	A	A	A	N	A	N	A	A	A	A	A	A	A	A	N	R	A	A	N	N	A
SGBAR_A07_11671116	C/T	GBAR_A07	11671116	+	NA	NA	NA	NA	NA	NA	N	C	C	C	Y	N	Y	C	C	C	C	C	Y	C	C	N	N	C	C	C	C	N	Y	Y	C	C	Y	N	C	C	N	C	C	C	Y	C	N	C	C
SGBAR_A07_11671137	C/T	GBAR_A07	11671137	+	NA	NA	NA	NA	NA	NA	N	N	C	C	Y	N	Y	C	C	C	C	C	Y	C	C	N	Y	C	C	C	C	C	Y	Y	C	C	Y	N	C	C	N	C	C	C	Y	C	N	N	C
SGBAR_A07_11671158	G/A	GBAR_A07	11671158	+	NA	NA	NA	NA	NA	NA	N	N	G	G	R	N	N	G	G	G	G	G	R	G	G	N	R	G	G	G	G	N	R	R	G	G	R	G	G	G	R	G	G	R	G	G	N	N	G
SGBAR_A07_11671183	T/C	GBAR_A07	11671183	+	NA	NA	NA	NA	NA	NA	N	N	T	T	Y	T	T	T	T	T	T	T	Y	T	T	T	Y	T	T	T	T	N	N	Y	T	T	Y	T	T	T	Y	T	T	Y	T	T	N	N	T
SGBAR_A07_11671879	G/A	GBAR_A07	11671879	+	NA	NA	NA	NA	NA	NA	G	G	G	G	G	G	G	G	R	G	N	G	G	G	R	G	G	G	G	G	N	G	G	G	G	G	G	G	G	G	R	G	R	G	G	G	G	G	R
SGBAR_A07_11671924	G/A	GBAR_A07	11671924	+	NA	NA	NA	NA	NA	NA	G	N	G	G	N	R	N	G	G	G	G	G	G	G	G	G	N	G	G	G	G	R	N	R	G	G	N	G	G	G	G	G	R	N	G	G	G	G	G
SGBAR_A07_11671947	C/T	GBAR_A07	11671947	+	NA	NA	NA	NA	NA	NA	C	C	C	C	N	Y	N	C	C	C	C	C	C	C	C	C	C	C	C	C	C	N	N	N	C	C	C	C	C	C	C	C	C	N	C	C	C	C	C
SGBAR_A07_11673978	G/A	GBAR_A07	11673978	+	NA	NA	NA	NA	NA	NA	G	G	G	G	G	G	G	G	G	G	G	G	G	G	G	G	N	G	G	G	G	G	G	G	N	G	A	R	G	G	G	G	G	G	G	N	G	G	G
SGBAR_A07_11678297	A/T	GBAR_A07	11678297	+	NA	NA	NA	NA	NA	NA	N	A	A	T	W	T	A	A	A	N	A	A	A	A	W	A	A	A	T	T	N	T	A	T	N	A	T	W	A	A	W	N	A	A	A	A	N	A	T
SGBAR_A07_11685200	A/G	GBAR_A07	11685200	+	NA	NA	NA	NA	NA	NA	A	A	A	A	A	A	A	A	A	A	N	R	A	A	A	R	A	R	A	A	A	R	A	A	A	N	A	A	R	A	A	A	N	A	A	N	R	A	A
SGBAR_A07_11685246	G/A	GBAR_A07	11685246	+	NA	NA	NA	NA	NA	NA	G	G	G	G	G	G	G	G	G	G	N	R	G	G	G	R	G	R	G	G	G	R	N	G	G	N	G	G	N	G	G	G	G	N	G	N	G	G	G
SGBAR_A07_11685254	T/C	GBAR_A07	11685254	+	NA	NA	NA	NA	NA	NA	T	T	T	T	T	T	T	T	T	T	T	Y	T	T	T	Y	T	Y	T	T	T	Y	N	T	T	N	T	T	N	T	T	T	T	N	T	N	N	T	T
SGBAR_A07_11685286	A/G	GBAR_A07	11685286	+	NA	NA	NA	NA	NA	NA	N	A	A	A	A	N	A	A	A	A	A	N	A	A	A	R	A	R	A	A	A	R	N	A	A	N	A	A	N	A	A	A	A	A	A	N	A	A	A
SGBAR_A07_11685297	A/G	GBAR_A07	11685297	+	NA	NA	NA	NA	NA	NA	N	A	A	A	A	N	A	A	A	A	A	N	A	A	A	R	A	R	A	A	A	R	N	A	A	N	A	A	N	A	A	A	A	A	A	N	A	A	A
SGBAR_A07_11685298	A/G	GBAR_A07	11685298	+	NA	NA	NA	NA	NA	NA	A	A	A	A	A	N	A	A	A	A	A	N	A	A	A	R	A	R	A	A	A	R	N	A	A	A	A	A	N	A	A	A	A	N	A	A	A	A	A
SGBAR_A07_11685315	T/C	GBAR_A07	11685315	+	NA	NA	NA	NA	NA	NA	T	T	T	T	T	N	T	T	T	T	T	N	T	T	T	Y	T	Y	T	T	T	Y	T	T	T	N	T	T	N	T	T	T	T	T	T	T	T	T	T
SGBAR_A07_11685324	T/C	GBAR_A07	11685324	+	NA	NA	NA	NA	NA	NA	T	T	T	T	T	N	T	T	T	T	T	T	T	T	T	Y	T	Y	T	T	T	Y	T	T	T	N	T	T	N	T	T	T	T	T	T	T	T	T	T
SGBAR_A07_11685348	T/C	GBAR_A07	11685348	+	NA	NA	NA	NA	NA	NA	N	T	T	T	T	Y	T	T	T	T	T	T	T	T	T	Y	T	Y	T	T	T	Y	T	T	T	N	T	T	N	T	T	T	T	T	T	T	T	T	T
SGBAR_A07_11685351	A/G	GBAR_A07	11685351	+	NA	NA	NA	NA	NA	NA	N	A	A	A	A	R	A	A	A	A	A	A	A	A	A	R	A	R	A	A	A	R	A	A	A	N	A	A	N	A	A	A	A	A	A	A	A	A	A
SGBAR_A07_11685374	A/G	GBAR_A07	11685374	+	NA	NA	NA	NA	NA	NA	A	A	A	A	A	R	A	A	A	A	A	A	A	A	A	R	A	R	A	A	A	R	A	A	A	N	A	A	N	A	A	A	A	A	A	A	A	A	A
SGBAR_A07_11692513	T/C	GBAR_A07	11692513	+	NA	NA	NA	NA	NA	NA	T	T	T	C	Y	T	T	T	T	T	T	T	T	T	Y	T	T	T	C	C	T	C	T	C	T	T	C	Y	T	N	C	Y	T	Y	T	T	T	T	C
SGBAR_A07_11706012	T/C	GBAR_A07	11706012	+	NA	NA	NA	NA	NA	NA	N	T	T	T	Y	T	T	T	T	T	T	T	T	T	N	T	T	T	C	T	T	C	T	T	T	T	T	T	T	T	Y	N	T	N	T	T	N	T	C
SGBAR_A07_11724666	T/C	GBAR_A07	11724666	+	NA	NA	NA	NA	NA	NA	T	T	T	C	Y	T	T	T	T	T	T	T	T	T	T	T	T	T	C	T	N	C	T	T	T	T	T	T	T	T	N	T	T	T	T	T	T	T	C
SGBAR_A07_11728183	A/G	GBAR_A07	11728183	+	NA	NA	NA	NA	NA	NA	A	A	A	G	R	A	A	A	A	A	A	A	A	A	A	A	A	A	G	A	A	G	A	A	A	A	A	A	A	A	G	N	A	N	A	A	A	N	G
SGBAR_A07_11728505	A/G	GBAR_A07	11728505	+	NA	NA	NA	NA	NA	NA	A	A	N	G	R	A	A	A	A	A	A	A	A	A	A	A	A	A	G	A	A	G	A	A	A	A	A	A	A	A	R	A	A	R	A	A	A	A	G
SGBAR_A07_11731932	C/G	GBAR_A07	11731932	+	NA	NA	NA	NA	NA	NA	C	C	C	G	G	C	C	C	C	C	C	C	C	C	N	C	C	C	G	C	C	G	C	C	C	C	C	C	C	C	G	C	C	N	C	C	C	C	G
SGBAR_A07_11734726	A/T	GBAR_A07	11734726	+	NA	NA	NA	NA	NA	NA	A	A	A	T	W	A	A	A	A	A	A	A	A	A	A	A	A	A	T	A	A	T	A	A	A	A	A	A	A	A	T	A	A	W	A	A	A	A	T
SGBAR_A07_11739079	C/T	GBAR_A07	11739079	+	NA	NA	NA	NA	NA	NA	C	C	C	C	C	C	C	C	N	C	C	C	C	N	Y	C	C	C	C	T	C	C	C	C	C	C	T	Y	C	C	C	Y	C	C	C	C	C	C	C
SGBAR_A07_11740059	A/G	GBAR_A07	11740059	+	NA	NA	NA	NA	NA	NA	A	A	A	G	G	A	A	A	A	A	A	A	A	A	N	A	A	A	G	A	A	G	A	A	A	A	A	A	A	A	G	A	A	R	A	A	A	A	G
SGBAR_A07_11740165	G/T	GBAR_A07	11740165	+	NA	NA	NA	NA	NA	NA	G	G	G	T	T	G	G	G	G	G	G	G	G	G	G	G	G	G	T	G	G	T	G	G	G	G	G	G	G	G	K	G	G	K	G	G	G	G	T
SGBAR_A07_11740697	G/C	GBAR_A07	11740697	+	NA	NA	NA	NA	NA	NA	N	G	G	C	S	G	G	G	G	G	G	G	G	G	G	G	G	G	C	G	N	C	G	G	G	G	G	G	G	G	S	G	G	S	G	G	G	G	C
SGBAR_A07_11741357	A/G	GBAR_A07	11741357	+	NA	NA	NA	NA	NA	NA	A	A	A	G	R	A	A	A	A	A	A	A	A	A	A	A	A	A	G	A	A	G	A	A	A	A	A	A	A	A	G	A	A	A	A	A	A	A	G
SGBAR_A07_11742624	G/A	GBAR_A07	11742624	+	NA	NA	NA	NA	NA	NA	G	G	G	A	R	G	G	G	G	G	G	G	G	G	N	G	G	G	A	G	G	A	G	G	N	G	G	G	G	G	R	G	G	G	G	G	G	G	N
SGBAR_A07_11743010	A/T	GBAR_A07	11743010	+	NA	NA	NA	NA	NA	NA	A	A	A	T	W	A	A	A	A	A	A	A	A	A	A	A	A	A	T	A	A	N	A	A	A	A	A	A	A	A	N	A	A	N	A	A	A	A	T
SGBAR_A07_11743967	C/A	GBAR_A07	11743967	+	NA	NA	NA	NA	NA	NA	C	C	C	A	M	C	C	C	C	C	C	C	C	C	C	C	C	C	A	C	C	A	C	C	C	C	C	C	C	C	A	C	C	N	C	C	C	C	A
SGBAR_A07_11744180	T/A	GBAR_A07	11744180	+	NA	NA	NA	NA	NA	NA	T	T	T	A	W	T	T	T	T	T	T	T	T	T	N	T	T	T	A	T	T	A	T	T	T	T	T	T	T	T	A	T	T	N	T	T	T	T	A
SGBAR_A07_11746853	A/G	GBAR_A07	11746853	+	NA	NA	NA	NA	NA	NA	A	A	A	G	R	A	A	A	A	A	A	N	A	A	A	A	A	A	G	N	A	G	A	A	A	A	A	A	A	A	G	A	A	R	A	A	A	A	G
SGBAR_A07_11747069	C/A	GBAR_A07	11747069	+	NA	NA	NA	NA	NA	NA	C	C	C	A	M	C	C	C	C	C	C	C	C	C	C	C	C	C	A	C	N	A	C	C	C	C	C	C	C	C	A	C	C	N	C	C	C	C	N
SGBAR_A07_11747496	A/G	GBAR_A07	11747496	+	NA	NA	NA	NA	NA	NA	A	A	A	G	G	A	A	A	A	A	A	A	A	A	A	A	A	A	G	A	A	G	A	A	A	A	A	A	A	A	R	A	A	A	A	A	A	A	G
SGBAR_A07_11747976	C/T	GBAR_A07	11747976	+	NA	NA	NA	NA	NA	NA	C	C	C	T	Y	C	C	C	C	C	C	C	C	C	C	C	C	C	T	C	C	T	C	C	C	C	C	C	C	C	T	C	C	Y	C	C	C	C	T
SGBAR_A07_11748200	G/A	GBAR_A07	11748200	+	NA	NA	NA	NA	NA	NA	G	G	G	A	A	G	G	G	G	G	G	G	G	G	G	G	G	G	A	G	G	A	G	G	G	G	G	G	G	G	N	G	G	N	G	G	G	G	A
SGBAR_A07_11748886	T/G	GBAR_A07	11748886	+	NA	NA	NA	NA	NA	NA	T	T	T	T	T	T	T	T	T	T	T	T	G	T	T	T	T	T	T	T	T	N	T	T	T	T	T	T	T	T	T	T	T	T	T	T	K	T	T
SGBAR_A07_11750817	G/C	GBAR_A07	11750817	+	NA	NA	NA	NA	NA	NA	G	G	G	C	S	G	G	G	G	G	G	G	G	G	G	G	G	G	C	N	G	C	G	G	G	G	G	G	G	G	C	G	G	G	G	G	G	G	C
SGBAR_A07_11751196	G/A	GBAR_A07	11751196	+	NA	NA	NA	NA	NA	NA	G	G	G	A	R	G	G	G	G	G	G	G	G	G	G	G	G	G	A	G	G	A	G	G	G	G	G	G	G	G	A	G	G	G	G	G	G	G	A
SGBAR_A07_11751425	G/A	GBAR_A07	11751425	+	NA	NA	NA	NA	NA	NA	G	G	G	A	R	G	G	G	G	G	G	N	G	G	G	G	G	G	A	G	G	A	G	G	G	G	G	G	G	G	R	G	G	R	G	G	G	G	A
SGBAR_A07_11751544	C/T	GBAR_A07	11751544	+	NA	NA	NA	NA	NA	NA	C	C	C	T	Y	C	C	C	C	C	C	C	C	C	C	C	C	C	T	C	C	T	C	C	C	C	C	C	C	C	N	N	C	C	C	C	C	C	T
SGBAR_A07_11752112	G/C	GBAR_A07	11752112	+	NA	NA	NA	NA	NA	NA	N	G	G	C	S	G	G	G	G	G	G	G	G	G	G	G	G	G	C	G	G	C	G	G	G	G	G	G	G	G	C	G	G	S	G	G	G	G	C
SGBAR_A07_11752473	A/G	GBAR_A07	11752473	+	NA	NA	NA	NA	NA	NA	N	A	A	G	R	A	A	A	A	A	A	A	A	A	A	A	A	A	G	A	A	G	A	A	A	A	A	A	A	A	G	A	A	N	A	A	A	A	G
SGBAR_A07_11752548	G/A	GBAR_A07	11752548	+	NA	NA	NA	NA	NA	NA	G	G	G	A	R	G	G	G	G	G	G	G	G	G	G	G	G	N	N	G	G	N	G	G	G	G	G	G	G	G	R	G	G	N	G	G	G	G	A
SGBAR_A07_11752691	G/T	GBAR_A07	11752691	+	NA	NA	NA	NA	NA	NA	G	G	G	T	K	G	G	G	G	G	G	G	G	G	G	G	G	N	T	G	G	T	G	G	G	G	G	G	G	G	N	G	G	N	G	G	G	G	T
SGBAR_A07_11754322	T/A	GBAR_A07	11754322	+	NA	NA	NA	NA	NA	NA	T	T	T	A	W	T	T	T	T	T	T	T	T	T	T	T	T	T	A	T	T	A	T	T	T	T	N	T	T	T	A	T	N	T	T	T	T	T	A
SGBAR_A07_11754484	A/G	GBAR_A07	11754484	+	NA	NA	NA	NA	NA	NA	A	A	A	G	R	A	A	N	A	A	A	A	A	A	A	A	A	A	G	A	A	G	A	A	A	A	A	A	A	A	G	A	A	A	A	A	A	A	G
SGBAR_A07_11754864	G/A	GBAR_A07	11754864	+	NA	NA	NA	NA	NA	NA	G	G	G	A	R	G	G	G	G	G	G	G	G	G	G	G	G	G	A	N	G	A	G	G	G	G	G	G	G	G	A	G	G	R	G	G	G	G	A
SGBAR_A07_11755268	A/G	GBAR_A07	11755268	+	NA	NA	NA	NA	NA	NA	A	A	A	G	R	A	A	A	A	A	A	A	A	A	A	A	A	A	G	A	A	G	A	A	A	N	A	A	A	A	G	A	A	A	A	A	A	A	G
SGBAR_A07_11756956	G/A	GBAR_A07	11756956	+	NA	NA	NA	NA	NA	NA	G	G	G	A	R	G	G	G	G	G	G	G	G	G	G	G	G	G	A	G	G	A	G	G	G	G	G	G	G	G	A	G	G	G	G	G	G	G	A
SGBAR_A07_11761555	G/A	GBAR_A07	11761555	+	NA	NA	NA	NA	NA	NA	G	G	G	A	R	G	G	G	G	G	G	G	G	G	G	G	G	G	A	G	N	A	G	G	G	G	G	G	G	G	R	G	G	N	G	G	G	G	A
SGBAR_A07_11761569	G/A	GBAR_A07	11761569	+	NA	NA	NA	NA	NA	NA	G	G	G	A	R	G	G	G	G	G	G	G	G	G	G	G	G	G	A	G	N	A	G	G	G	G	G	G	G	G	R	G	G	N	G	G	G	G	A
SGBAR_A07_11761608	G/A	GBAR_A07	11761608	+	NA	NA	NA	NA	NA	NA	G	G	G	A	R	G	G	G	G	G	G	G	G	G	G	G	G	G	A	G	N	A	G	G	G	G	G	G	G	G	R	G	G	G	G	G	G	G	A
SGBAR_A07_11763795	A/G	GBAR_A07	11763795	+	NA	NA	NA	NA	NA	NA	A	A	A	G	R	A	A	A	A	A	A	A	A	A	A	A	A	A	N	A	A	G	A	A	A	A	A	A	A	A	R	A	A	A	A	A	A	A	G
SGBAR_A07_11764291	A/G	GBAR_A07	11764291	+	NA	NA	NA	NA	NA	NA	A	A	A	G	R	A	A	A	A	A	A	A	A	A	A	A	A	A	G	A	A	G	A	A	A	A	A	A	A	A	R	A	A	R	A	A	A	A	G
SGBAR_A07_11764717	G/A	GBAR_A07	11764717	+	NA	NA	NA	NA	NA	NA	G	G	G	A	R	G	G	G	G	G	G	G	G	G	G	G	G	G	A	G	G	A	G	G	G	G	G	G	G	G	N	G	G	N	G	G	G	G	A
SGBAR_A07_11765119	C/T	GBAR_A07	11765119	+	NA	NA	NA	NA	NA	NA	C	C	C	T	T	N	C	C	C	C	C	C	C	C	C	C	C	C	T	C	C	T	C	C	C	C	C	C	C	C	T	C	C	Y	C	C	C	C	T
SGBAR_A07_11766130	G/A	GBAR_A07	11766130	+	NA	NA	NA	NA	NA	NA	G	G	G	A	R	G	G	G	G	G	G	G	G	G	G	G	G	G	A	G	G	A	G	G	N	G	G	G	G	G	A	G	G	N	G	G	G	G	A
SGBAR_A07_11766505	G/A	GBAR_A07	11766505	+	NA	NA	NA	NA	NA	NA	G	G	G	A	A	G	G	G	G	G	G	G	G	G	G	G	G	G	A	G	G	A	G	G	G	G	G	G	N	G	N	G	N	G	G	G	G	G	A
SGBAR_A07_11766771	C/A	GBAR_A07	11766771	+	NA	NA	NA	NA	NA	NA	C	C	C	A	M	C	C	C	C	C	C	C	C	C	C	C	C	C	A	C	C	A	C	C	C	C	C	C	C	C	A	N	C	N	C	C	C	C	N
SGBAR_A07_11766922	G/A	GBAR_A07	11766922	+	NA	NA	NA	NA	NA	NA	G	G	G	A	R	G	G	G	G	G	G	G	G	G	G	G	G	G	A	G	G	A	G	G	G	G	G	G	G	G	R	G	G	G	G	G	G	G	A
SGBAR_A07_11767823	G/A	GBAR_A07	11767823	+	NA	NA	NA	NA	NA	NA	G	G	G	G	G	R	G	G	G	N	N	G	G	R	G	R	R	G	G	G	G	G	N	G	R	N	R	G	R	N	R	G	R	G	R	G	G	G	G
SGBAR_A07_11767875	A/G	GBAR_A07	11767875	+	NA	NA	NA	NA	NA	NA	N	A	N	R	A	R	A	A	A	A	R	A	R	R	A	R	R	A	A	N	A	A	R	A	R	A	R	A	R	R	R	A	R	A	R	N	A	N	N
SGBAR_A07_11767891	G/A	GBAR_A07	11767891	+	NA	NA	NA	NA	NA	NA	G	G	N	R	G	R	G	G	G	G	R	G	R	R	G	R	R	G	G	N	G	G	R	G	R	N	R	G	R	R	R	G	R	G	R	G	G	N	N
SGBAR_A07_11767956	A/T	GBAR_A07	11767956	+	NA	NA	NA	NA	NA	NA	A	A	A	W	A	W	A	A	A	A	A	A	W	N	A	W	W	A	A	A	A	A	W	A	W	N	N	A	W	W	W	A	W	A	W	A	A	N	N
SGBAR_A07_11767999	G/A	GBAR_A07	11767999	+	NA	NA	NA	NA	NA	NA	G	G	G	R	N	R	G	G	G	G	G	G	N	N	G	R	R	G	G	G	G	G	R	G	R	N	N	G	N	R	R	G	R	G	N	G	G	G	G
SGBAR_A07_11770831	C/T	GBAR_A07	11770831	+	NA	NA	NA	NA	NA	NA	N	C	C	T	T	C	C	C	C	C	C	C	C	C	C	C	C	C	T	C	C	T	C	C	C	C	C	C	C	C	N	N	C	Y	C	C	C	C	T
SGBAR_A07_11770928	G/A	GBAR_A07	11770928	+	NA	NA	NA	NA	NA	NA	G	G	G	A	R	G	G	G	G	G	G	G	G	G	G	G	G	G	A	G	G	A	G	G	G	G	G	G	G	G	R	G	G	G	G	G	G	G	A
SGBAR_A07_11771557	G/T	GBAR_A07	11771557	+	NA	NA	NA	NA	NA	NA	G	G	G	T	K	N	G	G	G	G	G	G	G	N	G	G	G	G	T	G	G	T	G	G	G	G	G	G	G	G	K	G	G	N	G	G	G	G	T
SGBAR_A07_11772016	T/C	GBAR_A07	11772016	+	NA	NA	NA	NA	NA	NA	T	T	T	C	Y	T	T	T	T	T	T	T	T	T	T	T	T	T	C	T	T	C	T	T	T	T	N	T	T	T	Y	T	T	Y	T	T	T	N	C
SGBAR_A07_11772955	A/C	GBAR_A07	11772955	+	NA	NA	NA	NA	NA	NA	A	A	A	C	M	A	A	A	A	A	A	A	A	A	N	A	A	A	C	A	A	C	A	A	A	A	N	A	A	A	C	A	A	N	A	A	A	A	C
SGBAR_A07_11773875	T/A	GBAR_A07	11773875	+	NA	NA	NA	NA	NA	NA	T	T	T	A	W	T	T	T	T	T	T	T	T	T	T	T	T	T	A	T	T	A	T	T	T	T	T	T	T	T	A	T	T	W	T	T	T	T	A
SGBAR_A07_11774997	G/C	GBAR_A07	11774997	+	NA	NA	NA	NA	NA	NA	G	G	G	C	S	G	G	G	G	G	G	G	G	G	G	G	G	G	C	G	G	C	G	G	G	G	G	G	G	G	C	G	G	G	G	G	G	G	C
SGBAR_A07_11776114	C/T	GBAR_A07	11776114	+	NA	NA	NA	NA	NA	NA	C	C	C	T	Y	C	C	C	C	C	C	C	C	C	C	C	C	C	T	C	C	T	C	C	C	N	C	C	C	C	T	C	C	N	C	C	C	C	T
SGBAR_A07_11776186	C/T	GBAR_A07	11776186	+	NA	NA	NA	NA	NA	NA	C	C	C	T	Y	C	C	C	C	C	C	C	C	C	C	C	C	C	T	N	C	T	C	C	C	N	C	C	C	C	T	C	C	C	C	C	C	C	N
SGBAR_A07_11777901	A/G	GBAR_A07	11777901	+	NA	NA	NA	NA	NA	NA	A	A	A	G	R	A	A	A	A	A	A	A	A	A	A	A	N	A	G	A	A	G	A	A	A	A	A	A	A	N	G	A	A	N	A	A	N	A	G
SGBAR_A07_11778109	A/G	GBAR_A07	11778109	+	NA	NA	NA	NA	NA	NA	A	A	A	G	R	A	A	A	A	A	A	A	A	A	A	A	A	N	G	A	A	G	A	A	A	A	A	A	A	A	G	A	N	N	A	A	A	A	G
SGBAR_A07_11778410	C/T	GBAR_A07	11778410	+	NA	NA	NA	NA	NA	NA	C	C	C	T	Y	C	C	C	C	C	C	C	C	C	C	C	C	C	T	C	C	T	C	C	C	C	C	C	C	C	T	C	N	C	C	C	C	C	T
SGBAR_A07_11780352	G/A	GBAR_A07	11780352	+	NA	NA	NA	NA	NA	NA	G	A	G	G	G	G	G	G	G	G	G	G	A	G	R	G	G	G	G	G	G	G	G	G	G	G	G	N	G	G	G	G	G	G	R	A	R	G	G
SGBAR_A07_11781982	G/A	GBAR_A07	11781982	+	NA	NA	NA	NA	NA	NA	G	G	G	A	R	N	G	G	G	G	G	N	G	G	G	G	G	G	A	G	N	A	G	G	G	G	G	G	G	G	A	G	G	G	G	G	G	G	A
SGBAR_A07_11782248	C/T	GBAR_A07	11782248	+	NA	NA	NA	NA	NA	NA	C	C	C	T	Y	C	C	C	C	C	C	C	C	C	C	C	N	C	T	C	C	T	C	C	C	C	C	C	C	C	T	C	C	Y	C	C	C	C	T
SGBAR_A07_11782471	A/C	GBAR_A07	11782471	+	NA	NA	NA	NA	NA	NA	A	A	A	C	M	A	A	A	A	A	A	A	A	A	A	A	A	A	C	A	A	C	A	A	A	A	A	A	A	A	N	A	A	M	A	A	A	A	C
SGBAR_A07_11782574	T/C	GBAR_A07	11782574	+	NA	NA	NA	NA	NA	NA	T	T	T	C	Y	T	T	T	T	T	N	T	T	T	T	T	T	T	C	T	T	C	T	T	T	T	T	T	T	T	C	T	T	Y	T	T	T	T	C
SGBAR_A07_11782644	T/C	GBAR_A07	11782644	+	NA	NA	NA	NA	NA	NA	T	T	T	C	Y	T	T	T	T	T	T	T	T	T	T	T	T	T	C	T	T	C	T	T	T	T	T	T	T	T	C	T	T	T	T	T	T	T	C
SGBAR_A07_11783136	C/T	GBAR_A07	11783136	+	NA	NA	NA	NA	NA	NA	N	C	C	T	Y	C	C	C	C	C	C	C	C	C	C	C	C	C	T	C	C	T	C	C	C	C	C	C	C	C	N	C	C	N	C	C	C	C	T
SGBAR_A07_11783761	A/G	GBAR_A07	11783761	+	NA	NA	NA	NA	NA	NA	A	A	A	G	N	A	A	A	A	A	A	A	A	A	A	A	A	A	G	N	A	G	A	A	A	A	A	A	A	A	R	A	A	N	A	A	A	A	G
SGBAR_A07_11788027	T/C	GBAR_A07	11788027	+	NA	NA	NA	NA	NA	NA	T	T	T	C	Y	T	T	T	T	T	T	T	T	T	T	T	T	T	C	T	N	C	T	T	T	T	T	T	T	T	C	T	T	T	T	T	T	T	C
SGBAR_A07_11788108	G/A	GBAR_A07	11788108	+	NA	NA	NA	NA	NA	NA	G	G	G	A	R	G	G	G	G	G	G	N	G	G	G	G	G	G	A	G	N	A	G	G	G	G	G	G	G	G	A	G	G	N	G	G	G	G	A
SGBAR_A07_11788367	A/G	GBAR_A07	11788367	+	NA	NA	NA	NA	NA	NA	A	A	A	G	R	A	A	A	A	A	A	A	A	A	A	A	A	A	G	A	N	G	A	A	A	A	A	A	A	A	G	A	A	N	A	A	A	A	G
SGBAR_A07_11788371	T/C	GBAR_A07	11788371	+	NA	NA	NA	NA	NA	NA	T	T	T	C	Y	T	T	T	T	T	T	T	T	T	T	T	T	T	C	T	N	C	T	T	T	T	T	T	T	T	C	T	T	N	T	T	T	T	C
SGBAR_A07_11788996	A/G	GBAR_A07	11788996	+	NA	NA	NA	NA	NA	NA	A	A	A	G	R	A	A	A	N	A	A	A	A	A	A	A	A	N	G	A	A	G	A	A	A	A	A	A	A	A	N	A	A	A	N	A	A	A	G
SGBAR_A07_11789955	C/T	GBAR_A07	11789955	+	NA	NA	NA	NA	NA	NA	C	C	C	N	Y	N	C	C	C	C	C	C	C	C	C	C	C	C	T	C	C	T	C	C	C	C	C	C	C	C	T	C	C	C	C	C	C	C	T
SGBAR_A07_11791222	C/T	GBAR_A07	11791222	+	NA	NA	NA	NA	NA	NA	C	C	C	C	C	C	C	C	C	C	C	N	C	C	Y	C	C	C	C	T	C	C	C	C	C	C	T	T	C	C	C	Y	C	C	C	C	C	C	C
SGBAR_A07_11791470	A/T	GBAR_A07	11791470	+	NA	NA	NA	NA	NA	NA	A	A	A	T	W	A	A	A	A	A	A	A	A	A	A	A	A	A	T	A	A	T	A	A	A	A	A	A	A	A	W	A	A	A	A	A	A	A	T
SGBAR_A07_11793126	G/A	GBAR_A07	11793126	+	NA	NA	NA	NA	NA	NA	G	G	G	G	R	G	G	G	G	G	G	G	G	G	G	G	G	G	A	N	G	A	G	G	G	G	G	G	G	G	A	G	G	G	G	G	G	G	A
SGBAR_A07_11793456	G/A	GBAR_A07	11793456	+	NA	NA	NA	NA	NA	NA	G	G	G	A	R	G	G	G	G	G	G	G	G	G	G	G	G	G	A	G	G	A	G	G	G	G	G	G	G	G	A	G	G	G	G	G	G	G	A
SGBAR_A07_11793923	C/T	GBAR_A07	11793923	+	NA	NA	NA	NA	NA	NA	C	C	C	T	Y	C	C	C	C	C	C	C	C	C	C	C	C	C	N	C	C	T	C	C	C	C	C	C	C	C	T	C	C	N	C	C	C	C	T
SGBAR_A07_11794131	T/C	GBAR_A07	11794131	+	NA	NA	NA	NA	NA	NA	T	T	T	C	Y	T	T	T	T	T	T	T	T	T	T	T	T	T	N	T	T	C	T	T	T	T	T	T	T	T	Y	T	T	N	T	T	T	T	C
SGBAR_A07_11794552	G/A	GBAR_A07	11794552	+	NA	NA	NA	NA	NA	NA	G	G	G	A	R	G	G	G	G	G	G	G	G	G	G	G	G	G	A	G	G	A	G	G	G	G	G	G	G	G	R	G	G	R	G	G	G	G	A
SGBAR_A07_11795234	T/C	GBAR_A07	11795234	+	NA	NA	NA	NA	NA	NA	T	T	T	C	Y	T	T	T	T	T	T	T	T	T	T	T	T	T	C	T	N	C	T	T	T	T	T	T	T	T	C	T	T	N	T	T	T	T	C
SGBAR_A07_11796413	G/A	GBAR_A07	11796413	+	NA	NA	NA	NA	NA	NA	G	G	G	A	R	G	G	G	G	G	G	G	G	G	G	G	G	G	A	G	G	A	G	G	G	G	G	G	G	G	R	G	G	G	G	G	G	G	A
SGBAR_A07_11796788	C/T	GBAR_A07	11796788	+	NA	NA	NA	NA	NA	NA	C	C	C	C	C	C	N	C	C	C	C	C	C	C	Y	C	C	C	C	N	C	C	C	C	C	N	T	Y	C	C	C	Y	C	C	C	C	N	C	N
SGBAR_A07_11797358	G/A	GBAR_A07	11797358	+	NA	NA	NA	NA	NA	NA	G	G	G	A	R	G	G	G	G	G	N	G	G	G	G	G	G	G	A	G	G	A	G	G	G	G	G	G	G	G	N	G	G	R	G	G	G	G	R
SGBAR_A07_11799878	T/C	GBAR_A07	11799878	+	NA	NA	NA	NA	NA	NA	T	T	T	C	N	T	T	T	T	T	T	T	T	T	T	N	T	T	C	T	T	C	T	T	T	T	T	T	T	T	Y	T	T	T	T	T	T	T	N
SGBAR_A07_11799975	C/A	GBAR_A07	11799975	+	NA	NA	NA	NA	NA	NA	C	C	C	N	C	C	C	C	C	C	C	C	C	C	N	C	C	C	N	A	C	N	C	C	C	C	A	M	C	C	C	A	C	C	N	C	C	C	N
SGBAR_A07_11804769	A/G	GBAR_A07	11804769	+	NA	NA	NA	NA	NA	NA	A	A	A	G	R	A	A	A	A	A	A	A	A	A	A	A	A	A	G	A	A	G	A	A	A	A	A	A	A	A	G	A	A	N	A	A	A	A	G
SGBAR_A07_11804793	T/C	GBAR_A07	11804793	+	NA	NA	NA	NA	NA	NA	T	T	T	C	Y	T	T	T	T	T	T	N	T	T	T	T	T	T	C	T	T	C	T	T	T	T	T	T	T	T	C	T	T	N	T	T	T	T	C
SGBAR_A07_11804887	T/C	GBAR_A07	11804887	+	NA	NA	NA	NA	NA	NA	T	T	T	C	Y	T	T	T	T	T	T	T	T	T	T	T	T	T	C	T	T	C	T	T	T	T	T	T	T	T	Y	T	T	T	T	T	T	T	C
SGBAR_A07_11805260	C/T	GBAR_A07	11805260	+	NA	NA	NA	NA	NA	NA	N	C	N	T	T	C	C	N	C	C	C	N	C	C	N	C	C	C	N	C	C	T	C	C	C	C	C	C	C	C	T	C	C	N	C	C	C	C	T
SGBAR_A07_11805608	A/G	GBAR_A07	11805608	+	NA	NA	NA	NA	NA	NA	A	A	A	G	R	A	A	A	A	A	A	A	A	A	A	A	A	A	R	A	A	G	N	A	A	A	A	A	A	A	G	A	A	N	A	A	A	A	G
SGBAR_A07_11806123	C/T	GBAR_A07	11806123	+	NA	NA	NA	NA	NA	NA	N	C	C	T	Y	C	C	C	C	C	C	C	C	C	C	C	C	C	T	C	C	N	C	C	N	C	C	C	N	C	T	C	C	Y	C	C	C	C	T
SGBAR_A07_11806573	A/T	GBAR_A07	11806573	+	NA	NA	NA	NA	NA	NA	A	A	A	T	W	N	A	A	A	N	A	A	A	A	A	A	A	A	T	A	A	T	A	A	A	A	A	A	A	A	W	A	A	A	A	A	A	N	T
SGBAR_A07_11807549	C/A	GBAR_A07	11807549	+	NA	NA	NA	NA	NA	NA	C	C	C	A	M	C	C	C	C	C	C	C	C	C	C	C	C	C	A	C	C	A	C	C	C	C	C	C	C	N	M	C	C	M	C	C	C	C	A
SGBAR_A07_11808903	T/C	GBAR_A07	11808903	+	NA	NA	NA	NA	NA	NA	T	T	T	T	Y	T	T	T	T	T	T	T	T	T	T	T	T	T	C	T	T	C	T	T	T	T	T	T	T	T	C	T	T	Y	T	T	T	T	C
SGBAR_A07_11811274	C/T	GBAR_A07	11811274	+	NA	NA	NA	NA	NA	NA	C	C	C	C	Y	C	C	C	C	C	C	C	C	C	C	C	C	C	T	C	C	T	C	C	C	C	C	C	C	C	T	N	C	C	C	C	C	C	T
SGBAR_A07_11812967	G/C	GBAR_A07	11812967	+	NA	NA	NA	NA	NA	NA	G	G	G	S	C	G	G	G	G	G	G	G	G	G	G	G	G	G	C	G	G	C	G	G	G	G	G	G	G	G	C	G	G	S	G	G	G	G	C
SGBAR_A07_11813464	A/G	GBAR_A07	11813464	+	NA	NA	NA	NA	NA	NA	A	A	A	G	R	A	A	A	A	A	A	A	A	A	A	A	A	A	G	A	A	G	A	A	A	A	A	A	A	A	G	A	A	N	A	A	A	A	G
SGBAR_A07_11813645	C/T	GBAR_A07	11813645	+	NA	NA	NA	NA	NA	NA	N	C	N	T	Y	C	C	C	C	C	C	N	C	C	N	C	C	C	T	C	C	T	C	C	C	C	C	C	C	C	T	C	N	C	C	N	C	C	T
SGBAR_A07_11815329	G/T	GBAR_A07	11815329	+	NA	NA	NA	NA	NA	NA	G	G	G	T	K	G	G	G	G	G	G	G	G	G	G	G	G	G	T	G	G	T	G	G	G	G	G	G	G	G	T	G	G	N	G	G	G	G	T
SGBAR_A07_11818176	C/T	GBAR_A07	11818176	+	NA	NA	NA	NA	NA	NA	C	C	C	C	Y	C	C	C	C	C	C	C	C	C	C	C	C	N	T	C	C	T	C	C	C	C	N	C	C	C	Y	C	C	Y	C	C	C	C	T
SGBAR_A07_11818285	A/G	GBAR_A07	11818285	+	NA	NA	NA	NA	NA	NA	A	A	A	G	R	A	A	A	A	A	A	A	A	A	A	A	A	A	G	A	A	G	A	A	A	A	A	A	A	A	R	A	A	N	A	A	A	A	G
SGBAR_A07_11818411	G/A	GBAR_A07	11818411	+	NA	NA	NA	NA	NA	NA	G	G	G	A	R	G	G	G	G	G	G	G	G	G	G	G	G	G	A	N	G	A	G	G	G	G	G	G	G	G	R	G	G	N	G	G	G	G	A
SGBAR_A07_11821123	A/G	GBAR_A07	11821123	+	NA	NA	NA	NA	NA	NA	A	A	A	G	G	A	A	A	A	A	A	A	A	A	A	A	A	A	G	A	A	G	A	A	A	A	A	A	A	A	R	A	A	A	A	A	A	A	G
SGBAR_A07_11821322	G/A	GBAR_A07	11821322	+	NA	NA	NA	NA	NA	NA	G	G	G	A	R	G	G	G	G	G	G	G	G	G	G	G	G	G	A	G	G	A	G	G	G	G	G	G	G	G	R	G	G	G	G	G	G	G	A
SGBAR_A07_11821449	C/T	GBAR_A07	11821449	+	NA	NA	NA	NA	NA	NA	C	C	C	T	Y	C	C	C	C	C	C	C	C	C	C	C	C	C	T	C	C	T	C	C	C	C	C	C	C	C	T	C	C	C	C	C	C	C	T
SGBAR_A07_11822547	A/G	GBAR_A07	11822547	+	NA	NA	NA	NA	NA	NA	A	A	A	G	G	A	A	A	A	A	A	A	A	A	A	A	A	A	G	A	A	G	A	A	A	A	A	A	A	A	R	A	A	R	A	A	A	A	G
SGBAR_A07_11822950	C/A	GBAR_A07	11822950	+	NA	NA	NA	NA	NA	NA	C	C	C	A	A	C	C	C	N	C	C	C	C	C	M	C	C	C	A	A	C	A	C	A	C	C	A	A	C	C	A	M	C	M	C	C	C	C	A
SGBAR_A07_11823014	C/A	GBAR_A07	11823014	+	NA	NA	NA	NA	NA	NA	A	C	C	C	N	C	C	M	C	A	C	C	C	C	C	C	C	C	C	C	C	C	C	C	A	N	C	C	C	C	C	N	C	C	M	C	C	A	C
SGBAR_A07_11823048	T/C	GBAR_A07	11823048	+	NA	NA	NA	NA	NA	NA	T	T	T	C	Y	T	T	T	T	T	T	T	T	T	T	T	T	T	C	T	T	C	T	T	N	T	T	T	T	T	Y	T	T	T	T	T	T	T	C
SGBAR_A07_11823164	A/G	GBAR_A07	11823164	+	NA	NA	NA	NA	NA	NA	A	A	A	G	R	A	A	A	A	A	A	A	A	A	A	A	A	A	G	A	A	G	A	A	A	A	A	A	A	A	R	A	A	R	A	A	A	A	G
SGBAR_A07_11823444	C/T	GBAR_A07	11823444	+	NA	NA	NA	NA	NA	NA	C	C	C	T	Y	C	C	C	C	C	C	C	C	C	C	C	C	C	T	C	N	T	C	C	C	C	C	C	C	C	T	C	C	Y	C	C	C	C	T
SGBAR_A07_11823671	A/G	GBAR_A07	11823671	+	NA	NA	NA	NA	NA	NA	A	A	A	G	R	A	A	A	A	A	A	A	A	A	A	A	A	A	G	A	A	G	A	A	A	A	A	A	A	A	G	A	A	R	A	A	A	A	G
SGBAR_A07_11823827	C/T	GBAR_A07	11823827	+	NA	NA	NA	NA	NA	NA	C	C	C	T	Y	C	C	C	C	C	C	C	C	C	C	C	C	C	T	C	C	T	C	C	C	C	N	C	C	C	N	C	C	C	C	C	C	C	T
SGBAR_A07_11825304	G/A	GBAR_A07	11825304	+	NA	NA	NA	NA	NA	NA	G	G	G	A	R	G	G	G	G	G	G	G	G	G	G	G	G	G	A	G	G	A	G	G	G	G	G	G	G	G	A	G	G	G	G	G	G	G	A
SGBAR_A07_11825644	T/A	GBAR_A07	11825644	+	NA	NA	NA	NA	NA	NA	T	T	T	A	W	T	T	T	N	T	T	T	T	T	N	T	T	T	A	A	T	A	T	A	T	T	A	W	T	T	A	W	T	T	N	T	T	T	A
SGBAR_A07_11826164	A/G	GBAR_A07	11826164	+	NA	NA	NA	NA	NA	NA	A	A	A	G	R	A	A	A	A	A	A	A	A	A	A	A	A	A	G	A	A	G	A	A	A	A	A	A	A	N	G	A	A	N	A	A	A	A	G
SGBAR_A07_11826451	C/T	GBAR_A07	11826451	+	NA	NA	NA	NA	NA	NA	C	C	C	T	Y	C	C	C	C	C	C	C	C	C	C	C	N	C	T	C	C	T	C	C	C	C	C	C	C	C	Y	C	C	Y	C	C	C	C	T
SGBAR_A07_11826538	G/A	GBAR_A07	11826538	+	NA	NA	NA	NA	NA	NA	N	G	G	A	R	G	G	G	G	G	G	G	G	G	G	G	G	G	A	G	G	A	G	G	G	G	G	G	G	G	R	G	G	N	G	G	G	G	A
SGBAR_A07_11826626	A/G	GBAR_A07	11826626	+	NA	NA	NA	NA	NA	NA	A	A	A	G	R	A	A	A	A	A	A	A	A	A	A	A	A	A	N	A	A	G	A	A	A	A	A	A	A	A	G	A	A	R	A	A	A	A	G
SGBAR_A07_11826700	T/C	GBAR_A07	11826700	+	NA	NA	NA	NA	NA	NA	T	T	T	C	Y	T	T	T	T	T	T	T	T	T	T	T	T	T	N	T	T	C	T	T	T	T	T	T	T	T	C	T	T	Y	T	T	T	T	C
SGBAR_A07_11826788	A/G	GBAR_A07	11826788	+	NA	NA	NA	NA	NA	NA	A	A	A	G	G	A	A	A	A	A	A	A	A	A	A	A	A	A	N	A	A	G	A	A	A	A	A	A	A	A	G	A	A	N	A	A	A	A	G
SGBAR_A07_11826979	A/G	GBAR_A07	11826979	+	NA	NA	NA	NA	NA	NA	A	A	A	G	R	A	A	A	A	A	A	A	A	A	A	N	A	A	G	A	A	G	A	A	A	A	A	A	A	A	G	A	A	A	A	A	A	A	G
SGBAR_A07_11827081	G/A	GBAR_A07	11827081	+	NA	NA	NA	NA	NA	NA	G	G	G	A	A	G	G	G	G	G	G	G	G	G	G	G	G	G	A	G	G	A	G	G	G	G	G	G	G	G	A	G	G	G	G	G	G	G	A
SGBAR_A07_11828502	G/A	GBAR_A07	11828502	+	NA	NA	NA	NA	NA	NA	G	G	G	A	A	G	G	G	G	G	G	G	G	G	G	G	N	G	A	G	G	A	G	G	G	G	G	G	G	G	A	G	G	G	G	G	G	G	A
SGBAR_A07_11828514	A/G	GBAR_A07	11828514	+	NA	NA	NA	NA	NA	NA	A	A	A	G	G	A	A	A	A	A	A	A	A	A	A	A	A	A	G	A	A	G	A	A	A	A	A	A	A	A	G	A	A	A	A	A	A	A	G
SGBAR_A07_11828880	T/C	GBAR_A07	11828880	+	NA	NA	NA	NA	NA	NA	T	T	T	C	Y	T	N	T	T	T	T	T	T	T	T	T	T	T	C	T	T	C	T	T	T	T	T	T	N	T	Y	T	T	N	T	T	T	T	C
SGBAR_A07_11830065	G/T	GBAR_A07	11830065	+	NA	NA	NA	NA	NA	NA	G	G	G	T	K	G	G	G	G	G	N	G	G	G	G	G	G	G	T	G	G	T	G	G	G	G	G	G	G	G	N	G	G	K	G	G	G	G	T
SGBAR_A07_11830147	G/A	GBAR_A07	11830147	+	NA	NA	NA	NA	NA	NA	G	G	G	G	G	G	G	G	G	G	G	G	G	G	N	G	G	G	G	A	G	G	G	G	G	G	A	R	G	G	G	R	G	G	G	G	G	G	G
SGBAR_A07_11830290	T/C	GBAR_A07	11830290	+	NA	NA	NA	NA	NA	NA	T	T	T	C	C	T	T	T	T	T	T	T	T	T	T	T	T	T	C	T	T	C	T	T	T	T	T	T	T	T	C	T	T	T	T	T	T	T	C
SGBAR_A07_11830784	T/C	GBAR_A07	11830784	+	NA	NA	NA	NA	NA	NA	T	T	T	C	Y	N	T	T	T	T	T	T	T	T	T	T	T	T	C	T	T	C	T	T	T	T	T	T	T	T	Y	T	T	N	T	T	T	T	C
SGBAR_A07_11831144	G/A	GBAR_A07	11831144	+	NA	NA	NA	NA	NA	NA	G	G	G	G	R	G	G	G	G	G	G	G	G	G	G	G	G	G	A	G	G	A	G	G	G	G	G	G	G	G	A	G	G	G	G	G	G	G	A
SGBAR_A07_11831707	C/T	GBAR_A07	11831707	+	NA	NA	NA	NA	NA	NA	C	C	C	T	Y	C	C	C	C	C	C	C	C	C	C	C	C	C	T	C	C	T	C	C	C	C	C	C	C	C	Y	C	C	C	C	C	N	C	T
SGBAR_A07_11831822	T/C	GBAR_A07	11831822	+	NA	NA	NA	NA	NA	NA	T	T	T	C	Y	T	T	T	N	T	T	T	T	T	Y	T	T	T	C	C	T	C	T	C	T	T	C	Y	T	T	C	Y	T	Y	T	T	N	T	C
SGBAR_A07_11831862	A/G	GBAR_A07	11831862	+	NA	NA	NA	NA	NA	NA	A	A	A	G	R	A	A	A	A	A	A	A	A	A	A	A	A	N	G	A	A	G	A	A	A	A	A	A	A	N	G	A	A	R	A	A	A	A	G
SGBAR_A07_11832459	C/T	GBAR_A07	11832459	+	NA	NA	NA	NA	NA	NA	C	C	C	T	Y	C	C	C	C	C	C	C	C	C	C	C	C	C	T	C	C	T	C	C	C	C	C	C	C	C	T	C	C	C	C	C	C	C	T
SGBAR_A07_11832625	T/C	GBAR_A07	11832625	+	NA	NA	NA	NA	NA	NA	T	T	T	T	T	T	T	T	T	T	T	T	T	T	T	T	T	T	T	C	T	T	T	C	T	T	C	Y	T	T	T	Y	T	T	T	T	T	T	T
SGBAR_A07_11833049	T/C	GBAR_A07	11833049	+	NA	NA	NA	NA	NA	NA	T	T	T	C	Y	T	T	T	T	T	T	T	T	T	T	T	T	T	C	T	T	C	T	T	T	T	T	T	T	T	C	T	T	T	T	T	T	T	C
SGBAR_A07_11835384	T/G	GBAR_A07	11835384	+	NA	NA	NA	NA	NA	NA	T	T	T	G	G	T	T	T	T	T	T	T	T	T	T	T	T	T	G	T	T	G	T	T	T	T	T	T	T	T	K	T	T	N	T	T	T	T	G
SGBAR_A07_11845161	A/G	GBAR_A07	11845161	+	NA	NA	NA	NA	NA	NA	A	A	A	G	R	A	A	A	A	A	A	A	A	A	A	A	A	A	G	A	A	G	A	A	A	A	A	A	A	A	G	A	A	A	A	A	A	A	G
SGBAR_A07_11846851	C/A	GBAR_A07	11846851	+	NA	NA	NA	NA	NA	NA	C	C	C	A	M	C	C	C	C	C	C	C	C	C	C	C	C	C	A	C	C	A	C	C	C	C	C	C	C	C	A	C	C	M	C	C	C	C	N
SGBAR_A07_11848289	A/G	GBAR_A07	11848289	+	NA	NA	NA	NA	NA	NA	A	A	A	G	R	A	A	A	A	A	A	A	A	A	A	A	A	A	G	A	A	G	A	A	A	A	A	A	A	A	G	A	A	A	A	A	A	A	G
SGBAR_A07_11849054	G/A	GBAR_A07	11849054	+	NA	NA	NA	NA	NA	NA	G	G	G	A	R	G	G	G	G	G	G	G	G	G	G	G	N	G	A	G	N	A	G	G	G	G	G	G	G	G	A	G	G	G	G	G	G	G	A
SGBAR_A07_11849068	T/C	GBAR_A07	11849068	+	NA	NA	NA	NA	NA	NA	T	T	T	C	Y	T	T	T	T	T	T	T	T	T	T	T	N	T	C	T	N	C	T	T	T	T	T	T	T	T	C	T	T	N	T	T	T	T	C
SGBAR_A07_11849806	A/G	GBAR_A07	11849806	+	NA	NA	NA	NA	NA	NA	A	A	A	G	R	A	A	A	A	A	A	A	A	A	A	A	A	A	G	A	N	G	A	A	A	A	N	A	A	A	R	A	A	N	A	A	A	A	G
SGBAR_A07_11851179	A/C	GBAR_A07	11851179	+	NA	NA	NA	NA	NA	NA	A	A	N	A	N	A	A	A	N	A	A	A	A	A	N	A	A	A	A	C	N	A	A	A	N	A	C	M	A	A	A	M	A	A	A	A	A	A	A
SGBAR_A07_11853721	T/C	GBAR_A07	11853721	+	NA	NA	NA	NA	NA	NA	T	T	T	C	Y	T	T	T	T	T	T	T	T	T	T	T	T	T	N	T	T	C	T	T	T	T	T	T	T	T	Y	T	T	Y	T	T	T	T	C
SGBAR_A07_11854603	A/G	GBAR_A07	11854603	+	NA	NA	NA	NA	NA	NA	A	A	A	G	R	A	A	A	N	A	A	A	A	A	R	A	A	A	G	G	A	G	A	G	A	A	G	R	A	A	R	R	A	A	A	A	A	A	G
SGBAR_A07_11854840	G/A	GBAR_A07	11854840	+	NA	NA	NA	NA	NA	NA	G	G	G	G	G	G	G	G	N	G	G	G	G	G	R	G	G	G	G	A	G	G	G	G	N	G	A	R	G	G	G	R	G	G	G	G	G	G	G
SGBAR_A07_11854933	G/A	GBAR_A07	11854933	+	NA	NA	NA	NA	NA	NA	G	G	G	A	R	G	G	G	G	G	G	G	G	G	G	G	G	G	A	G	G	A	G	G	G	G	G	G	G	G	R	G	G	N	G	G	G	G	A
SGBAR_A07_11855653	C/T	GBAR_A07	11855653	+	NA	NA	NA	NA	NA	NA	C	C	C	T	Y	C	C	C	C	C	C	C	C	C	C	C	C	C	T	C	C	T	C	C	C	C	C	C	C	C	Y	C	C	N	C	C	C	C	T
SGBAR_A07_11856465	G/A	GBAR_A07	11856465	+	NA	NA	NA	NA	NA	NA	G	G	G	G	R	G	G	G	G	G	G	G	G	G	G	G	G	G	A	G	G	A	G	G	G	G	G	G	G	G	R	G	G	G	G	G	G	N	A
SGBAR_A07_11856678	C/T	GBAR_A07	11856678	+	NA	NA	NA	NA	NA	NA	C	C	T	C	C	C	T	Y	C	C	C	N	C	T	C	C	C	C	C	C	T	C	C	C	C	C	C	C	C	C	Y	C	T	C	Y	C	C	C	N
SGBAR_A07_11857174	G/C	GBAR_A07	11857174	+	NA	NA	NA	NA	NA	NA	G	G	G	C	S	G	G	G	G	G	G	G	G	G	G	G	G	G	C	G	G	C	G	G	G	G	G	G	G	G	S	G	G	N	G	G	G	G	C
SGBAR_A07_11858075	T/A	GBAR_A07	11858075	+	NA	NA	NA	NA	NA	NA	T	W	T	T	N	T	T	T	T	T	W	T	W	N	T	W	T	W	W	T	N	T	N	W	N	N	N	W	T	T	T	W	T	T	N	N	N	N	T
SGBAR_A07_11858133	C/T	GBAR_A07	11858133	+	NA	NA	NA	NA	NA	NA	N	Y	C	N	N	C	C	C	C	C	Y	C	Y	N	C	Y	C	Y	Y	C	Y	C	N	Y	Y	Y	C	Y	C	C	C	Y	C	C	Y	Y	N	N	C
SGBAR_A07_11858143	T/C	GBAR_A07	11858143	+	NA	NA	NA	NA	NA	NA	Y	Y	T	N	N	T	T	N	T	T	Y	T	Y	N	N	Y	N	Y	Y	T	Y	T	N	Y	Y	Y	T	Y	N	T	N	Y	N	N	Y	Y	N	N	T
SGBAR_A07_11858269	C/A	GBAR_A07	11858269	+	NA	NA	NA	NA	NA	NA	M	M	C	N	C	C	C	M	C	C	M	C	M	M	M	M	M	M	M	C	M	C	M	M	M	M	C	M	M	C	M	M	N	C	M	N	N	M	C
SGBAR_A07_11862695	C/A	GBAR_A07	11862695	+	NA	NA	NA	NA	NA	NA	C	C	C	A	M	C	C	C	C	C	C	C	C	C	C	C	C	C	A	C	C	A	C	C	C	C	C	C	C	C	A	C	C	C	C	C	C	N	A
SGBAR_A07_11863185	G/C	GBAR_A07	11863185	+	NA	NA	NA	NA	NA	NA	G	G	G	C	S	G	G	G	G	G	G	G	G	G	N	G	G	G	C	G	G	C	G	G	G	G	G	G	G	G	S	G	G	S	G	G	G	G	C
SGBAR_A07_11864166	A/G	GBAR_A07	11864166	+	NA	NA	NA	NA	NA	NA	A	A	A	G	R	A	A	A	A	A	A	A	A	A	A	A	A	A	G	A	A	G	A	A	A	A	A	A	A	A	G	A	A	R	A	A	A	A	G
SGBAR_A07_11864776	T/G	GBAR_A07	11864776	+	NA	NA	NA	NA	NA	NA	T	T	T	G	K	T	T	T	T	T	T	T	T	T	T	T	T	T	G	T	T	G	T	T	T	N	T	T	T	T	G	T	T	T	T	T	T	T	G
SGBAR_A07_11865183	A/T	GBAR_A07	11865183	+	NA	NA	NA	NA	NA	NA	A	A	A	T	W	A	A	A	A	A	A	A	A	A	A	A	A	A	T	A	A	T	A	A	A	A	A	A	A	A	W	A	A	A	A	A	A	A	T
SGBAR_A07_11865359	T/C	GBAR_A07	11865359	+	NA	NA	NA	NA	NA	NA	T	T	T	C	Y	T	T	T	T	T	T	T	T	T	T	T	T	T	C	T	T	C	T	T	T	T	T	T	T	T	Y	T	T	N	T	T	T	T	C
SGBAR_A07_11865517	G/T	GBAR_A07	11865517	+	NA	NA	NA	NA	NA	NA	G	G	G	T	T	G	G	G	G	G	G	G	G	G	G	G	G	G	T	G	G	T	G	G	G	G	G	G	G	G	N	G	G	G	G	G	G	G	T
SGBAR_A07_11868044	A/G	GBAR_A07	11868044	+	NA	NA	NA	NA	NA	NA	A	A	A	G	R	A	A	A	A	A	A	A	A	A	A	A	A	A	G	A	A	G	A	A	A	A	A	A	A	A	R	A	A	N	A	A	A	A	G
SGBAR_A07_11877521	A/T	GBAR_A07	11877521	+	NA	NA	NA	NA	NA	NA	A	A	A	T	N	A	A	A	A	A	A	A	A	A	A	A	A	A	T	A	A	T	A	A	A	A	A	A	A	A	T	A	A	A	A	A	A	A	T
SGBAR_A07_11878204	T/G	GBAR_A07	11878204	+	NA	NA	NA	NA	NA	NA	T	T	T	G	G	T	T	T	T	T	T	T	T	T	N	T	T	T	G	G	T	G	T	T	T	T	T	T	N	T	G	K	T	N	T	T	T	T	G
SGBAR_A07_11878592	A/T	GBAR_A07	11878592	+	NA	NA	NA	NA	NA	NA	A	A	A	T	T	N	A	A	A	A	A	N	A	A	A	A	A	A	T	A	A	T	A	A	A	A	A	A	A	A	W	A	A	N	A	A	A	A	T
SGBAR_A07_11879395	G/A	GBAR_A07	11879395	+	NA	NA	NA	NA	NA	NA	G	G	G	R	R	G	G	G	G	G	G	G	G	G	G	G	G	G	A	G	G	A	G	G	G	G	G	G	G	G	R	G	G	R	G	G	G	G	A
SGBAR_A07_11879399	T/G	GBAR_A07	11879399	+	NA	NA	NA	NA	NA	NA	T	T	T	K	K	T	T	T	T	T	T	T	T	T	N	T	T	T	G	G	T	G	T	T	T	T	T	T	T	T	K	K	T	K	T	T	T	T	G
SGBAR_A07_11879414	C/T	GBAR_A07	11879414	+	NA	NA	NA	NA	NA	NA	C	C	C	Y	Y	C	C	C	C	C	C	C	C	C	C	C	C	C	T	C	C	T	C	C	C	C	C	C	C	C	Y	C	C	Y	C	C	C	C	T
SGBAR_A07_11879458	G/A	GBAR_A07	11879458	+	NA	NA	NA	NA	NA	NA	G	G	G	N	R	G	G	G	G	G	G	G	G	G	G	G	G	G	A	G	G	A	G	G	G	G	G	G	G	G	R	G	N	R	G	G	G	G	A
SGBAR_A07_11879745	T/G	GBAR_A07	11879745	+	NA	NA	NA	NA	NA	NA	T	T	T	G	N	T	T	N	T	T	T	T	T	T	T	T	T	T	G	T	T	G	T	T	N	T	T	T	T	T	K	T	T	T	T	T	T	T	G
SGBAR_A07_11880111	T/A	GBAR_A07	11880111	+	NA	NA	NA	NA	NA	NA	T	T	T	A	W	T	T	T	T	T	T	T	T	T	T	T	T	T	A	T	T	N	T	T	T	T	T	T	T	T	W	T	T	N	T	T	T	T	A
SGBAR_A07_11881010	A/T	GBAR_A07	11881010	+	NA	NA	NA	NA	NA	NA	A	A	A	T	W	A	A	N	A	A	A	A	A	A	N	A	A	A	T	T	A	A	A	A	N	A	A	A	A	A	T	W	A	A	N	A	A	A	T
SGBAR_A07_11881077	T/G	GBAR_A07	11881077	+	NA	NA	NA	NA	NA	NA	T	T	T	G	K	N	T	T	T	T	T	T	T	T	T	T	T	T	G	T	T	T	T	T	T	T	T	T	T	N	G	N	T	T	T	T	T	T	G
SGBAR_A07_11884695	T/A	GBAR_A07	11884695	+	NA	NA	NA	NA	NA	NA	T	T	A	T	T	T	A	N	T	W	T	N	T	A	T	T	T	T	T	T	A	T	T	T	T	W	T	W	T	T	W	T	A	N	N	T	T	T	T
SGBAR_A07_11885042	G/A	GBAR_A07	11885042	+	NA	NA	NA	NA	NA	NA	G	G	G	N	N	G	G	G	G	G	G	G	G	G	G	G	G	G	A	N	N	A	G	G	G	G	G	G	G	G	R	G	G	G	G	G	G	G	A
SGBAR_A07_11885491	T/C	GBAR_A07	11885491	+	NA	NA	NA	NA	NA	NA	T	T	T	C	Y	T	T	T	T	T	T	T	T	T	T	T	T	T	C	T	T	C	T	T	T	T	T	T	T	T	Y	T	T	T	T	T	T	T	C
SGBAR_A07_11885600	A/T	GBAR_A07	11885600	+	NA	NA	NA	NA	NA	NA	A	A	A	T	W	A	A	A	A	A	A	A	A	A	A	A	A	A	T	A	A	T	A	A	A	A	A	A	A	A	T	A	A	A	A	A	A	A	T
SGBAR_A07_11885656	A/C	GBAR_A07	11885656	+	NA	NA	NA	NA	NA	NA	A	A	A	C	M	A	A	A	A	A	A	N	A	A	A	A	A	A	C	N	A	C	A	A	A	A	A	A	A	A	C	A	A	A	A	A	A	A	C
SGBAR_A07_11885790	A/G	GBAR_A07	11885790	+	NA	NA	NA	NA	NA	NA	A	A	A	G	R	A	A	A	A	A	A	A	A	A	A	A	A	A	G	N	A	G	A	A	A	A	A	A	A	A	G	A	A	A	A	A	A	A	G
SGBAR_A07_11886200	C/A	GBAR_A07	11886200	+	NA	NA	NA	NA	NA	NA	C	C	C	A	M	C	C	C	C	C	C	C	C	C	C	C	C	C	A	C	C	A	C	C	C	C	C	C	C	C	A	C	C	M	C	C	C	C	A
SGBAR_A07_11886428	G/A	GBAR_A07	11886428	+	NA	NA	NA	NA	NA	NA	G	G	G	A	R	G	G	G	N	G	G	G	G	G	G	G	G	G	A	G	G	A	G	G	G	G	G	G	G	G	R	G	G	G	G	G	G	G	A
SGBAR_A07_11886858	G/T	GBAR_A07	11886858	+	NA	NA	NA	NA	NA	NA	G	G	G	T	T	G	G	G	G	G	G	G	G	G	G	G	G	G	T	G	G	T	G	G	G	G	G	G	G	G	K	G	G	G	G	G	G	G	T
SGBAR_A07_11890513	G/A	GBAR_A07	11890513	+	NA	NA	NA	NA	NA	NA	G	G	G	A	R	G	G	G	G	G	G	G	G	G	N	G	G	G	A	A	G	A	G	G	G	N	G	G	G	G	A	R	G	N	G	G	G	N	A
SGBAR_A07_11890947	G/C	GBAR_A07	11890947	+	NA	NA	NA	NA	NA	NA	G	G	G	C	S	G	G	G	G	G	G	G	G	G	N	G	G	G	C	C	G	C	G	G	G	G	G	G	G	N	C	S	G	N	G	G	G	G	C
SGBAR_A07_11890950	T/G	GBAR_A07	11890950	+	NA	NA	NA	NA	NA	NA	T	T	T	G	K	T	T	T	T	T	T	T	T	T	N	T	T	T	G	G	T	G	T	T	T	T	T	T	T	N	G	K	T	N	T	T	T	T	G
SGBAR_A07_11890951	C/A	GBAR_A07	11890951	+	NA	NA	NA	NA	NA	NA	C	C	C	A	M	C	C	C	C	C	C	C	C	C	N	C	C	C	A	A	C	A	C	C	C	C	C	C	C	C	A	M	C	N	C	C	C	C	A
SGBAR_A07_11891082	C/T	GBAR_A07	11891082	+	NA	NA	NA	NA	NA	NA	C	C	C	C	Y	C	C	C	C	C	C	C	C	C	C	C	C	C	T	C	C	T	C	C	C	C	C	C	C	C	Y	C	C	N	C	C	C	C	T
SGBAR_A07_11891137	G/A	GBAR_A07	11891137	+	NA	NA	NA	NA	NA	NA	G	G	G	A	R	G	G	G	G	G	G	G	G	G	R	G	G	G	A	A	G	A	G	G	G	G	G	G	G	G	R	R	G	G	G	G	G	G	A
SGBAR_A07_11892405	T/C	GBAR_A07	11892405	+	NA	NA	NA	NA	NA	NA	T	T	T	C	Y	T	T	T	T	T	T	N	T	T	N	T	T	T	C	C	T	C	T	N	T	T	T	T	T	T	Y	Y	T	N	T	T	T	T	C
SGBAR_A07_11892501	C/T	GBAR_A07	11892501	+	NA	NA	NA	NA	NA	NA	C	C	C	T	Y	C	C	C	C	C	C	N	C	C	Y	C	C	C	T	N	C	T	C	C	C	C	C	C	N	C	Y	Y	C	Y	C	C	C	C	T
SGBAR_A07_11893084	A/G	GBAR_A07	11893084	+	NA	NA	NA	NA	NA	NA	A	A	A	G	G	A	A	A	A	A	A	A	A	A	R	A	N	A	G	G	A	G	A	G	A	N	A	A	A	A	R	R	A	A	A	A	A	A	N
SGBAR_A07_11893766	C/A	GBAR_A07	11893766	+	NA	NA	NA	NA	NA	NA	C	C	C	A	N	C	C	N	C	N	C	N	C	C	N	C	C	C	A	A	N	A	C	C	C	C	C	C	N	C	A	M	C	N	C	C	C	C	N
SGBAR_A07_11894054	G/A	GBAR_A07	11894054	+	NA	NA	NA	NA	NA	NA	G	G	G	A	N	G	G	G	G	G	G	G	G	N	R	G	G	G	A	A	N	N	G	G	N	N	G	G	G	G	R	R	G	N	G	G	G	G	A
SGBAR_A07_11894146	A/G	GBAR_A07	11894146	+	NA	NA	NA	NA	NA	NA	A	A	A	G	N	A	A	N	A	A	A	A	A	N	R	A	A	A	G	G	N	N	A	A	A	N	A	A	A	A	R	R	A	A	A	A	A	N	N
SGBAR_A07_11894526	C/T	GBAR_A07	11894526	+	NA	NA	NA	NA	NA	NA	C	C	C	T	Y	C	C	C	C	C	C	C	C	C	Y	N	C	C	T	T	C	T	C	C	C	C	C	C	C	C	N	Y	C	C	C	C	C	C	Y
SGBAR_A07_11894678	C/T	GBAR_A07	11894678	+	NA	NA	NA	NA	NA	NA	C	C	C	T	Y	C	C	C	C	C	C	C	C	C	Y	C	C	C	T	T	C	T	C	C	C	C	C	C	C	C	T	Y	C	C	C	C	C	C	N
SGBAR_A07_11894949	A/G	GBAR_A07	11894949	+	NA	NA	NA	NA	NA	NA	A	A	A	G	G	A	A	A	A	A	A	A	A	A	R	A	A	A	G	G	A	G	A	A	N	A	A	A	A	A	G	R	A	N	A	A	A	A	G
SGBAR_A07_11894981	G/T	GBAR_A07	11894981	+	NA	NA	NA	NA	NA	NA	G	G	G	T	N	G	G	G	G	G	G	G	G	G	K	G	G	G	T	T	G	T	G	G	N	G	G	G	G	G	T	K	G	N	G	G	G	G	T
SGBAR_A07_11895019	G/A	GBAR_A07	11895019	+	NA	NA	NA	NA	NA	NA	G	G	G	A	R	G	G	G	G	G	G	G	G	G	R	G	G	G	A	A	G	A	G	G	G	G	G	G	G	G	A	R	G	G	G	G	G	G	A
SGBAR_A07_11895767	C/T	GBAR_A07	11895767	+	NA	NA	NA	NA	NA	NA	C	C	C	T	Y	C	C	C	C	C	C	C	C	C	C	C	C	C	T	T	C	T	C	C	C	C	C	C	C	C	T	N	C	N	C	C	C	C	T
SGBAR_A07_11896183	C/A	GBAR_A07	11896183	+	NA	NA	NA	NA	NA	NA	C	C	C	A	M	C	C	C	C	C	C	C	C	C	M	C	C	C	A	A	C	A	C	C	C	C	C	C	C	C	A	M	C	C	C	C	C	C	A
SGBAR_A07_11896854	T/A	GBAR_A07	11896854	+	NA	NA	NA	NA	NA	NA	T	T	T	A	W	T	T	T	T	T	T	N	T	T	N	T	T	T	A	A	T	A	T	T	T	T	T	T	T	T	A	W	T	N	T	T	T	T	A
SGBAR_A07_11897128	G/A	GBAR_A07	11897128	+	NA	NA	NA	NA	NA	NA	G	G	G	A	R	G	G	G	G	G	G	G	G	G	G	N	G	G	A	A	G	A	G	A	G	G	G	G	G	G	R	R	G	N	G	G	G	G	A
SGBAR_A07_11897208	C/A	GBAR_A07	11897208	+	NA	NA	NA	NA	NA	NA	C	C	C	A	M	C	C	C	C	C	C	C	C	C	N	C	C	C	A	A	C	A	C	C	C	C	C	C	C	C	M	M	C	N	C	C	C	C	A
SGBAR_A07_11897369	A/G	GBAR_A07	11897369	+	NA	NA	NA	NA	NA	NA	A	A	A	G	R	A	A	A	A	A	A	A	A	A	R	A	A	A	G	G	A	G	A	A	A	A	A	A	A	A	N	R	A	N	A	A	A	A	G
SGBAR_A07_11897424	T/G	GBAR_A07	11897424	+	NA	NA	NA	NA	NA	NA	T	T	T	G	K	T	T	T	T	T	T	T	T	T	K	T	T	T	G	G	T	G	T	T	T	T	T	T	T	T	G	K	T	N	T	T	T	T	G
SGBAR_A07_11897856	G/A	GBAR_A07	11897856	+	NA	NA	NA	NA	NA	NA	G	G	G	A	R	G	G	G	G	G	G	G	G	G	R	G	G	G	A	A	G	A	G	G	G	G	G	G	N	G	A	R	G	R	G	G	G	G	A
SGBAR_A07_11897882	G/A	GBAR_A07	11897882	+	NA	NA	NA	NA	NA	NA	G	G	G	A	R	G	G	G	G	G	G	G	G	G	N	G	G	G	A	A	G	A	G	G	G	G	G	G	N	G	A	R	G	G	G	G	G	G	A
SGBAR_A07_11898111	T/A	GBAR_A07	11898111	+	NA	NA	NA	NA	NA	NA	T	T	T	A	W	T	T	T	T	T	T	T	T	T	W	T	T	T	A	A	T	A	T	T	T	T	T	T	N	N	A	W	T	N	T	T	T	T	A
SGBAR_A07_11898300	T/C	GBAR_A07	11898300	+	NA	NA	NA	NA	NA	NA	T	T	T	C	Y	T	T	T	T	T	T	T	T	T	T	T	T	T	C	C	T	C	T	T	T	T	T	T	T	T	C	Y	T	Y	T	T	T	T	C
SGBAR_A07_11898358	A/G	GBAR_A07	11898358	+	NA	NA	NA	NA	NA	NA	A	A	A	G	R	A	A	A	A	A	A	A	A	A	A	A	A	A	G	G	A	G	A	A	A	A	A	A	A	A	G	R	A	N	A	A	A	A	G
SGBAR_A07_11898747	C/T	GBAR_A07	11898747	+	NA	NA	NA	NA	NA	NA	C	C	C	T	Y	C	C	C	C	C	C	C	C	C	N	C	C	C	T	T	C	T	C	C	C	C	C	C	C	C	Y	Y	C	N	C	C	C	C	T
SGBAR_A07_11898827	T/G	GBAR_A07	11898827	+	NA	NA	NA	NA	NA	NA	T	T	T	G	K	T	T	T	T	T	T	N	T	T	N	T	T	T	G	G	N	G	T	T	T	T	T	T	T	T	G	K	T	T	T	T	T	T	G
SGBAR_A07_11899008	T/C	GBAR_A07	11899008	+	NA	NA	NA	NA	NA	NA	T	T	T	C	Y	T	T	T	T	T	T	T	T	T	Y	T	T	T	C	C	N	C	T	T	T	T	T	T	T	T	C	Y	T	N	T	T	T	T	C
SGBAR_A07_11899019	T/C	GBAR_A07	11899019	+	NA	NA	NA	NA	NA	NA	T	T	T	C	Y	T	N	T	T	T	T	T	T	T	Y	T	T	T	C	C	N	C	T	T	T	T	T	T	T	T	C	Y	T	N	T	T	T	T	C
SGBAR_A07_11899271	C/T	GBAR_A07	11899271	+	NA	NA	NA	NA	NA	NA	C	C	C	T	Y	C	C	C	C	C	C	C	C	C	N	N	C	C	T	T	C	T	C	C	C	C	C	C	C	C	N	Y	C	N	C	C	C	C	T
SGBAR_A07_11899439	T/C	GBAR_A07	11899439	+	NA	NA	NA	NA	NA	NA	T	T	T	C	Y	T	T	T	T	T	T	N	T	T	N	T	T	T	C	C	T	C	T	T	T	T	T	T	T	N	N	Y	T	T	T	T	T	T	C
SGBAR_A07_11899782	G/A	GBAR_A07	11899782	+	NA	NA	NA	NA	NA	NA	G	G	G	A	R	G	G	G	G	G	G	G	G	G	R	G	G	G	A	A	N	A	G	G	G	G	G	G	G	G	A	R	G	G	G	G	G	G	A
SGBAR_A07_11900042	A/G	GBAR_A07	11900042	+	NA	NA	NA	NA	NA	NA	A	A	A	G	R	A	A	A	A	A	A	A	A	A	R	A	A	A	G	G	N	G	A	A	A	A	A	A	A	A	G	R	A	A	A	A	A	A	G
SGBAR_A07_11900083	C/T	GBAR_A07	11900083	+	NA	NA	NA	NA	NA	NA	C	C	C	T	Y	C	C	C	C	C	C	C	C	C	N	C	C	C	T	T	N	T	C	C	C	C	C	C	C	C	T	Y	C	C	C	C	C	C	T
SGBAR_A07_11900403	C/T	GBAR_A07	11900403	+	NA	NA	NA	NA	NA	NA	C	C	C	T	Y	C	C	C	C	C	C	C	C	C	Y	C	C	C	T	T	C	T	C	C	C	C	C	C	C	C	Y	Y	C	C	C	C	C	C	T
SGBAR_A07_11900947	A/G	GBAR_A07	11900947	+	NA	NA	NA	NA	NA	NA	A	A	A	G	R	A	A	A	A	A	A	A	A	A	N	A	A	A	G	G	A	G	A	A	A	A	A	A	A	A	G	R	A	A	A	A	A	A	G
SGBAR_A07_11901206	G/A	GBAR_A07	11901206	+	NA	NA	NA	NA	NA	NA	G	G	G	A	R	G	G	G	G	G	G	G	G	G	N	G	G	G	A	A	G	A	G	G	G	G	G	G	G	G	R	R	G	G	G	G	G	G	A
SGBAR_A07_11901336	G/A	GBAR_A07	11901336	+	NA	NA	NA	NA	NA	NA	G	G	G	G	R	G	G	G	G	G	G	G	N	G	G	G	G	G	A	G	G	A	G	G	G	G	G	G	G	G	N	G	G	N	G	G	G	G	A
SGBAR_A07_11901349	T/C	GBAR_A07	11901349	+	NA	NA	NA	NA	NA	NA	T	T	T	C	Y	T	T	T	T	T	T	T	N	T	Y	T	T	T	C	C	T	C	T	T	T	T	T	T	T	T	Y	Y	T	N	T	T	T	T	C
SGBAR_A07_11901468	T/C	GBAR_A07	11901468	+	NA	NA	NA	NA	NA	NA	T	T	T	C	Y	T	T	T	T	T	T	T	T	T	Y	T	T	N	C	C	T	C	T	T	T	T	T	T	T	T	Y	Y	T	Y	T	T	T	T	C
SGBAR_A07_11901778	A/C	GBAR_A07	11901778	+	NA	NA	NA	NA	NA	NA	A	A	A	C	N	A	A	A	A	A	A	A	A	A	M	A	A	A	C	C	A	C	A	A	A	A	A	A	A	A	C	M	A	A	A	A	A	A	C
SGBAR_A07_11901825	C/T	GBAR_A07	11901825	+	NA	NA	NA	NA	NA	NA	C	C	C	T	Y	C	C	C	C	C	C	C	C	C	Y	C	C	C	T	T	C	T	C	T	C	C	C	C	C	C	T	Y	C	C	C	C	C	C	T
SGBAR_A07_11902091	C/T	GBAR_A07	11902091	+	NA	NA	NA	NA	NA	NA	C	C	C	T	Y	C	C	C	N	C	C	C	C	C	C	C	C	C	T	T	C	T	C	C	C	C	C	C	C	C	T	Y	C	C	C	C	C	C	T
SGBAR_A07_11902170	C/T	GBAR_A07	11902170	+	NA	NA	NA	NA	NA	NA	C	C	C	T	Y	C	C	C	C	C	C	C	C	C	N	C	C	C	T	T	C	T	C	C	C	C	C	C	C	C	T	Y	C	N	C	C	C	C	T
SGBAR_A07_11902285	C/A	GBAR_A07	11902285	+	NA	NA	NA	NA	NA	NA	C	C	C	A	M	C	C	C	C	C	C	C	C	C	N	C	C	C	A	A	C	A	C	N	C	C	C	C	C	C	A	A	C	N	C	C	C	C	A
SGBAR_A07_11902524	G/A	GBAR_A07	11902524	+	NA	NA	NA	NA	NA	NA	G	G	G	A	R	G	G	G	G	G	G	G	G	G	G	G	G	G	A	A	G	A	G	G	G	G	G	G	G	G	R	R	G	G	G	G	G	G	A
SGBAR_A07_11902550	A/G	GBAR_A07	11902550	+	NA	NA	NA	NA	NA	NA	A	A	A	G	R	A	A	A	A	A	A	A	A	A	A	A	A	A	G	G	A	G	A	A	A	A	A	A	A	A	R	R	A	A	A	A	A	A	G
SGBAR_A07_11902731	T/C	GBAR_A07	11902731	+	NA	NA	NA	NA	NA	NA	T	T	T	C	Y	T	T	T	T	T	T	T	T	T	Y	T	T	T	C	C	T	C	T	T	T	T	T	T	T	T	C	Y	T	Y	T	T	T	N	C
SGBAR_A07_11902961	A/G	GBAR_A07	11902961	+	NA	NA	NA	NA	NA	NA	A	A	A	G	R	A	A	A	A	A	A	A	A	A	N	A	A	A	G	G	A	G	A	A	A	A	A	A	A	A	G	R	A	R	A	A	A	A	G
SGBAR_A07_11903019	A/G	GBAR_A07	11903019	+	NA	NA	NA	NA	NA	NA	A	A	A	G	R	A	A	A	A	A	A	A	A	A	A	A	A	A	G	N	A	G	A	A	A	A	A	A	A	A	G	R	A	N	A	A	A	A	G
SGBAR_A07_11903289	T/C	GBAR_A07	11903289	+	NA	NA	NA	NA	NA	NA	T	T	T	C	N	T	T	T	T	T	T	T	T	T	N	T	T	T	C	C	T	C	T	T	T	T	T	T	T	T	Y	Y	T	T	T	T	T	T	C
SGBAR_A07_11903396	T/G	GBAR_A07	11903396	+	NA	NA	NA	NA	NA	NA	T	T	T	G	K	T	T	T	T	T	T	T	T	T	N	T	T	T	G	G	T	G	T	T	T	T	T	T	T	T	K	K	T	N	T	T	T	T	G
SGBAR_A07_11903553	T/C	GBAR_A07	11903553	+	NA	NA	NA	NA	NA	NA	T	T	T	C	Y	T	T	T	T	T	T	T	T	T	Y	T	T	T	C	C	T	C	T	T	T	T	T	T	T	T	C	Y	T	T	T	T	T	N	C
SGBAR_A07_11903560	T/C	GBAR_A07	11903560	+	NA	NA	NA	NA	NA	NA	T	T	T	C	Y	T	T	T	T	T	T	T	T	T	Y	T	T	T	C	C	T	C	T	T	T	T	T	T	T	T	C	Y	T	T	T	T	T	T	C
SGBAR_A07_11903811	A/C	GBAR_A07	11903811	+	NA	NA	NA	NA	NA	NA	A	A	A	C	M	A	A	A	A	A	A	A	A	A	A	A	A	A	C	M	A	C	A	A	A	A	A	A	A	A	M	M	A	A	A	A	A	N	C
SGBAR_A07_11903812	T/G	GBAR_A07	11903812	+	NA	NA	NA	NA	NA	NA	T	T	T	G	K	T	T	T	T	T	T	T	T	T	T	T	T	T	G	K	T	G	T	T	T	T	T	T	T	T	K	K	T	T	T	T	T	N	G
SGBAR_A07_11903845	C/T	GBAR_A07	11903845	+	NA	NA	NA	NA	NA	NA	C	C	C	T	Y	C	C	C	C	C	C	C	C	C	N	C	C	C	T	Y	C	T	C	C	C	C	C	C	C	C	T	N	C	C	C	C	C	C	T
SGBAR_A07_11904147	T/G	GBAR_A07	11904147	+	NA	NA	NA	NA	NA	NA	T	T	T	T	T	K	T	T	T	T	T	T	T	T	T	T	T	T	T	T	T	T	T	T	T	T	T	N	T	T	N	T	T	T	T	T	K	T	T
SGBAR_A07_11904152	G/A	GBAR_A07	11904152	+	NA	NA	NA	NA	NA	NA	G	G	G	G	G	R	G	G	G	G	G	G	G	G	G	G	G	G	G	G	G	G	G	G	G	G	G	N	G	G	N	G	G	G	G	G	R	G	G
SGBAR_A07_11904153	T/C	GBAR_A07	11904153	+	NA	NA	NA	NA	NA	NA	T	T	T	T	T	Y	T	T	T	T	T	T	T	T	T	T	T	T	T	T	T	T	T	T	T	T	T	N	T	T	N	T	T	T	T	T	Y	T	T
SGBAR_A07_11904154	G/C	GBAR_A07	11904154	+	NA	NA	NA	NA	NA	NA	G	G	G	G	G	S	G	G	G	G	G	G	G	G	G	G	G	G	G	G	G	G	G	G	G	G	G	N	G	G	N	G	G	G	G	G	S	G	G
SGBAR_A07_11904162	T/C	GBAR_A07	11904162	+	NA	NA	NA	NA	NA	NA	T	T	T	T	T	Y	T	T	T	T	T	T	T	T	T	T	T	T	T	T	T	T	T	T	T	T	T	N	T	T	N	T	T	T	T	T	Y	T	T
SGBAR_A07_11904165	T/A	GBAR_A07	11904165	+	NA	NA	NA	NA	NA	NA	T	T	T	T	T	W	T	T	T	T	T	T	T	T	T	T	T	T	T	T	T	T	T	T	T	T	T	N	T	T	N	T	T	T	T	T	W	T	T
SGBAR_A07_11904204	T/C	GBAR_A07	11904204	+	NA	NA	NA	NA	NA	NA	T	T	T	T	T	T	Y	Y	T	T	T	Y	T	Y	T	T	T	T	T	Y	T	T	T	Y	Y	T	T	N	T	T	Y	T	T	T	T	Y	Y	T	T
SGBAR_A07_11904208	T/C	GBAR_A07	11904208	+	NA	NA	NA	NA	NA	NA	T	T	T	T	T	T	Y	Y	T	T	T	Y	T	Y	T	T	T	T	T	Y	T	T	T	Y	Y	T	T	N	T	T	Y	T	T	T	T	Y	Y	T	T
SGBAR_A07_11904209	A/C	GBAR_A07	11904209	+	NA	NA	NA	NA	NA	NA	A	A	A	A	A	A	M	M	A	A	A	M	A	M	A	A	A	A	A	M	A	A	A	M	M	A	A	N	A	A	M	A	A	A	A	M	M	A	A
SGBAR_A07_11904210	G/A	GBAR_A07	11904210	+	NA	NA	NA	NA	NA	NA	G	G	G	G	G	G	R	R	G	G	G	R	G	R	G	G	G	G	G	R	G	G	G	R	R	G	G	N	G	G	R	G	G	G	G	R	R	G	G
SGBAR_A07_11904215	G/A	GBAR_A07	11904215	+	NA	NA	NA	NA	NA	NA	G	G	G	G	G	G	R	R	G	G	G	R	G	R	G	G	G	G	G	R	G	G	G	R	R	G	G	N	G	G	R	G	G	G	G	R	R	G	G
SGBAR_A07_11904226	T/C	GBAR_A07	11904226	+	NA	NA	NA	NA	NA	NA	T	T	T	T	T	N	Y	Y	T	T	T	Y	T	Y	T	T	T	T	T	Y	T	T	T	Y	N	T	T	N	T	T	Y	T	T	T	T	Y	T	T	T
SGBAR_A07_11904234	A/G	GBAR_A07	11904234	+	NA	NA	NA	NA	NA	NA	A	A	A	A	A	N	R	R	A	A	A	R	A	R	A	A	A	A	A	R	A	A	A	R	N	A	A	N	A	A	R	A	A	A	A	R	A	A	A
SGBAR_A07_11904250	A/T	GBAR_A07	11904250	+	NA	NA	NA	NA	NA	NA	A	A	A	A	A	A	W	W	A	A	A	W	A	W	A	A	A	A	A	W	A	A	A	W	W	A	A	N	A	A	W	A	A	A	A	W	A	A	A
SGBAR_A07_11904281	A/T	GBAR_A07	11904281	+	NA	NA	NA	NA	NA	NA	A	A	A	A	A	A	W	W	A	A	A	W	N	W	A	A	A	A	A	W	A	A	A	W	W	A	A	W	A	A	W	A	A	A	A	W	A	N	A
SGBAR_A07_11904282	T/C	GBAR_A07	11904282	+	NA	NA	NA	NA	NA	NA	T	T	T	T	T	T	Y	Y	T	T	T	Y	N	Y	T	T	T	T	T	Y	T	T	T	Y	Y	T	T	Y	T	T	Y	T	T	T	T	Y	T	N	T
SGBAR_A07_11904284	G/A	GBAR_A07	11904284	+	NA	NA	NA	NA	NA	NA	G	G	G	G	G	G	R	R	G	G	G	R	R	R	G	G	G	G	G	R	G	G	G	R	R	G	G	R	G	G	R	G	G	G	G	R	G	N	G
SGBAR_A07_11904310	T/A	GBAR_A07	11904310	+	NA	NA	NA	NA	NA	NA	T	T	T	T	T	T	W	W	T	N	T	W	W	T	N	T	T	N	T	W	T	T	T	W	W	T	T	W	T	T	W	T	T	T	T	W	T	N	T
SGBAR_A07_11904324	C/T	GBAR_A07	11904324	+	NA	NA	NA	NA	NA	NA	C	C	C	C	C	C	Y	Y	C	N	C	Y	Y	C	N	C	C	C	C	Y	C	C	C	Y	Y	C	C	Y	C	C	Y	C	C	C	C	Y	C	N	C
SGBAR_A07_11904342	G/A	GBAR_A07	11904342	+	NA	NA	NA	NA	NA	NA	G	G	G	G	G	G	R	R	G	N	G	R	R	G	N	G	G	G	G	R	G	G	G	R	R	G	G	R	G	G	R	G	G	G	G	R	G	N	G
SGBAR_A07_11904358	A/G	GBAR_A07	11904358	+	NA	NA	NA	NA	NA	NA	A	A	A	A	A	A	R	R	A	N	A	R	R	R	N	A	A	A	A	R	A	A	A	R	R	A	A	R	A	A	N	A	A	A	A	R	A	N	A
SGBAR_A07_11904366	T/C	GBAR_A07	11904366	+	NA	NA	NA	NA	NA	NA	T	T	T	T	T	T	Y	Y	T	N	T	Y	Y	Y	N	T	T	T	T	Y	T	T	T	Y	Y	T	T	Y	T	T	N	T	T	T	T	Y	T	N	T
SGBAR_A07_11904367	A/G	GBAR_A07	11904367	+	NA	NA	NA	NA	NA	NA	A	A	A	A	A	A	R	R	A	N	A	R	R	R	N	A	A	A	A	R	A	A	A	R	R	A	A	R	A	A	N	A	A	A	A	R	A	N	A
SGBAR_A07_11904384	T/A	GBAR_A07	11904384	+	NA	NA	NA	NA	NA	NA	T	T	T	T	T	N	W	W	T	N	T	W	W	N	N	T	T	T	T	W	T	T	T	W	W	T	T	W	T	T	W	T	T	T	T	W	T	N	T
SGBAR_A07_11904388	C/T	GBAR_A07	11904388	+	NA	NA	NA	NA	NA	NA	C	C	C	C	C	N	Y	Y	C	N	C	Y	Y	N	N	C	C	C	C	Y	C	C	C	Y	Y	C	C	Y	C	C	Y	C	C	C	C	Y	C	N	C
SGBAR_A07_11904393	C/T	GBAR_A07	11904393	+	NA	NA	NA	NA	NA	NA	C	C	C	C	C	N	Y	Y	C	N	C	Y	Y	N	N	C	C	C	C	Y	C	C	C	Y	Y	C	C	Y	C	C	Y	C	C	C	C	Y	C	N	C
SGBAR_A07_11904400	A/G	GBAR_A07	11904400	+	NA	NA	NA	NA	NA	NA	A	A	A	A	A	A	R	R	A	N	A	R	R	N	N	A	A	A	A	R	A	A	A	R	R	A	A	R	A	A	R	A	A	A	A	R	A	N	A
SGBAR_A07_11904401	T/C	GBAR_A07	11904401	+	NA	NA	NA	NA	NA	NA	T	T	T	T	T	T	Y	Y	T	N	T	Y	Y	N	N	T	T	T	T	Y	T	T	T	Y	Y	T	T	Y	T	T	Y	T	T	T	T	Y	T	N	T
SGBAR_A07_11904407	A/G	GBAR_A07	11904407	+	NA	NA	NA	NA	NA	NA	A	A	A	A	A	A	R	R	A	N	A	R	R	A	N	A	A	A	A	R	A	A	A	R	R	A	A	A	A	A	R	A	A	A	A	R	A	N	A
SGBAR_A07_11904408	C/T	GBAR_A07	11904408	+	NA	NA	NA	NA	NA	NA	C	C	C	C	C	C	Y	Y	C	N	C	Y	Y	C	N	C	C	C	C	Y	C	C	C	Y	Y	C	C	C	C	C	Y	C	C	C	C	Y	C	N	C
SGBAR_A07_11904410	A/G	GBAR_A07	11904410	+	NA	NA	NA	NA	NA	NA	A	A	A	A	A	A	R	R	A	N	A	R	R	A	N	A	A	A	A	R	A	A	A	R	R	A	A	A	N	A	R	A	A	A	A	R	A	N	A
SGBAR_A07_11904411	C/T	GBAR_A07	11904411	+	NA	NA	NA	NA	NA	NA	C	C	C	C	C	C	Y	Y	C	N	C	Y	Y	C	N	C	C	C	C	Y	C	C	C	Y	Y	C	C	C	C	C	Y	C	C	C	C	Y	C	N	C
SGBAR_A07_11904422	G/A	GBAR_A07	11904422	+	NA	NA	NA	NA	NA	NA	G	G	G	G	G	G	R	R	G	N	G	R	R	G	N	G	G	G	G	N	G	G	G	R	R	G	G	G	G	G	R	G	G	G	G	R	G	N	G
SGBAR_A07_11904515	C/T	GBAR_A07	11904515	+	NA	NA	NA	NA	NA	NA	C	C	C	C	C	C	Y	C	C	N	C	Y	Y	Y	C	C	C	C	C	C	C	C	C	Y	N	C	C	Y	C	C	Y	C	C	C	C	Y	N	C	C
SGBAR_A07_11904519	A/G	GBAR_A07	11904519	+	NA	NA	NA	NA	NA	NA	A	A	A	A	A	A	R	A	A	A	A	R	R	R	A	A	A	A	A	A	A	A	A	R	R	A	A	R	A	A	R	A	A	A	A	R	N	A	A
SGBAR_A07_11904523	C/T	GBAR_A07	11904523	+	NA	NA	NA	NA	NA	NA	C	C	C	C	C	C	Y	C	C	N	C	Y	Y	Y	C	C	C	C	C	C	C	C	C	Y	Y	C	C	Y	C	C	Y	C	C	C	C	Y	N	C	C
SGBAR_A07_11904526	C/T	GBAR_A07	11904526	+	NA	NA	NA	NA	NA	NA	C	C	C	C	C	C	Y	C	C	N	C	Y	Y	Y	C	C	C	C	C	C	C	C	C	Y	Y	C	C	Y	C	C	Y	C	C	C	C	Y	N	C	C
SGBAR_A07_11904536	C/T	GBAR_A07	11904536	+	NA	NA	NA	NA	NA	NA	C	C	C	C	C	C	Y	C	C	C	C	Y	Y	Y	C	C	C	C	C	C	C	C	C	Y	Y	C	C	Y	C	C	Y	C	C	C	C	Y	N	C	C
SGBAR_A07_11904540	G/A	GBAR_A07	11904540	+	NA	NA	NA	NA	NA	NA	G	G	G	G	G	G	R	G	G	G	G	R	R	R	N	G	G	G	G	G	G	G	G	R	R	G	G	R	G	G	R	G	G	G	G	R	N	G	G
SGBAR_A07_11904544	C/G	GBAR_A07	11904544	+	NA	NA	NA	NA	NA	NA	C	C	C	C	C	C	S	C	C	C	C	S	S	S	N	C	C	C	C	C	C	C	C	S	S	C	C	S	C	C	S	C	C	C	C	S	N	C	C
SGBAR_A07_11904548	A/G	GBAR_A07	11904548	+	NA	NA	NA	NA	NA	NA	A	A	A	A	A	A	R	A	A	A	A	R	R	R	N	A	A	A	A	A	A	A	A	R	R	A	A	R	A	A	R	A	A	A	A	R	N	A	A
SGBAR_A07_11904549	A/T	GBAR_A07	11904549	+	NA	NA	NA	NA	NA	NA	N	A	A	A	A	A	W	A	A	A	A	W	W	W	N	A	A	A	A	A	A	A	A	W	W	A	A	W	A	A	W	A	A	A	A	W	N	A	A
SGBAR_A07_11904555	C/T	GBAR_A07	11904555	+	NA	NA	NA	NA	NA	NA	C	C	C	T	Y	C	C	C	C	C	C	C	C	C	N	C	C	C	T	T	C	T	C	C	C	C	C	C	C	C	Y	Y	C	C	C	C	C	C	T
SGBAR_A07_11904569	A/T	GBAR_A07	11904569	+	NA	NA	NA	NA	NA	NA	A	A	A	A	A	W	W	A	A	A	A	W	W	W	W	A	A	A	A	N	A	A	A	W	W	A	A	W	A	A	W	A	A	A	A	W	N	A	A
SGBAR_A07_11904584	C/T	GBAR_A07	11904584	+	NA	NA	NA	NA	NA	NA	C	C	C	T	Y	C	C	N	C	C	C	C	C	C	N	C	C	C	T	N	C	T	C	C	C	C	C	C	C	C	Y	Y	C	C	C	C	C	C	T
SGBAR_A07_11904602	A/G	GBAR_A07	11904602	+	NA	NA	NA	NA	NA	NA	A	A	A	A	A	R	R	R	A	A	A	R	R	R	R	A	A	A	A	R	A	A	A	R	R	A	A	R	A	A	R	A	A	A	A	R	N	A	A
SGBAR_A07_11904606	A/G	GBAR_A07	11904606	+	NA	NA	NA	NA	NA	NA	A	A	A	A	A	R	R	R	A	A	A	R	R	R	R	A	A	A	A	R	A	A	A	R	R	A	A	R	A	A	R	A	A	A	A	R	N	A	A
SGBAR_A07_11904613	T/C	GBAR_A07	11904613	+	NA	NA	NA	NA	NA	NA	T	T	T	T	T	Y	Y	Y	T	T	T	Y	Y	Y	Y	T	T	T	T	Y	T	T	T	Y	Y	T	T	Y	T	T	Y	T	T	T	T	Y	N	T	T
SGBAR_A07_11904620	C/T	GBAR_A07	11904620	+	NA	NA	NA	NA	NA	NA	C	C	C	C	C	Y	Y	Y	C	C	C	Y	Y	Y	Y	C	C	C	C	Y	C	C	C	C	Y	C	C	Y	C	C	Y	C	C	C	C	Y	N	C	C
SGBAR_A07_11904622	G/A	GBAR_A07	11904622	+	NA	NA	NA	NA	NA	NA	G	G	G	G	G	R	R	R	G	G	G	R	R	R	R	G	G	G	G	R	G	G	G	G	R	G	G	R	G	G	R	G	G	G	G	R	N	G	G
SGBAR_A07_11904631	A/G	GBAR_A07	11904631	+	NA	NA	NA	NA	NA	NA	A	A	A	A	A	R	R	R	A	A	A	A	A	R	R	A	A	A	A	R	A	A	A	A	R	A	A	R	A	A	R	A	A	A	A	R	N	A	A
SGBAR_A07_11904650	C/T	GBAR_A07	11904650	+	NA	NA	NA	NA	NA	NA	C	C	C	C	C	C	C	C	C	N	C	N	N	N	Y	C	C	C	C	N	C	C	C	N	Y	C	C	C	C	C	C	C	C	C	C	Y	C	C	C
SGBAR_A07_11904655	T/C	GBAR_A07	11904655	+	NA	NA	NA	NA	NA	NA	T	T	T	T	T	T	T	N	T	N	T	N	N	N	Y	T	T	T	T	N	T	T	T	N	Y	T	T	T	T	T	T	T	T	T	T	Y	T	T	T
SGBAR_A07_11904660	T/C	GBAR_A07	11904660	+	NA	NA	NA	NA	NA	NA	T	T	T	T	T	T	T	T	T	N	T	N	N	N	Y	T	T	T	T	N	T	T	T	N	Y	T	T	T	T	T	T	T	T	T	T	Y	T	T	T
SGBAR_A07_11904661	C/T	GBAR_A07	11904661	+	NA	NA	NA	NA	NA	NA	C	C	C	C	C	C	C	C	C	N	C	N	N	N	Y	N	C	C	C	C	C	C	C	N	Y	C	C	C	C	C	C	C	C	C	C	Y	C	C	C
SGBAR_A07_11904669	A/G	GBAR_A07	11904669	+	NA	NA	NA	NA	NA	NA	A	A	A	A	A	A	A	A	A	N	A	N	N	N	R	A	A	A	A	N	A	A	A	N	R	A	A	A	A	A	A	A	A	A	N	R	A	A	A
SGBAR_A07_11904801	G/A	GBAR_A07	11904801	+	NA	NA	NA	NA	NA	NA	G	G	G	A	R	G	G	G	G	G	G	G	G	G	G	G	G	G	A	A	G	A	G	G	G	G	G	G	G	G	A	R	G	G	G	G	G	G	A
SGBAR_A07_11904818	G/T	GBAR_A07	11904818	+	NA	NA	NA	NA	NA	NA	G	G	G	T	K	G	G	G	G	G	G	G	G	G	N	G	G	G	T	T	G	T	G	G	G	G	G	G	G	G	T	K	G	G	G	G	G	G	T
SGBAR_A07_11904877	C/A	GBAR_A07	11904877	+	NA	NA	NA	NA	NA	NA	C	C	C	A	M	C	C	C	C	C	C	C	C	C	M	C	C	C	A	A	N	A	C	C	C	C	C	C	C	C	A	M	C	C	C	C	C	C	A
SGBAR_A07_11904885	G/A	GBAR_A07	11904885	+	NA	NA	NA	NA	NA	NA	G	G	G	A	R	G	G	G	G	G	G	G	G	G	R	G	G	G	A	A	N	A	G	G	G	G	G	G	G	G	A	R	G	G	G	G	G	G	A
SGBAR_A07_11905081	C/T	GBAR_A07	11905081	+	NA	NA	NA	NA	NA	NA	C	C	C	T	T	N	N	C	C	C	C	C	C	C	C	C	C	C	T	T	C	T	C	C	C	C	C	C	C	C	T	Y	C	C	C	C	C	C	T
SGBAR_A07_11905372	G/A	GBAR_A07	11905372	+	NA	NA	NA	NA	NA	NA	G	G	G	A	R	G	G	G	G	G	N	G	G	G	R	G	G	G	A	A	G	A	G	G	G	G	G	G	G	G	R	A	G	G	G	G	N	G	A
SGBAR_A07_11905496	A/G	GBAR_A07	11905496	+	NA	NA	NA	NA	NA	NA	N	A	A	G	R	A	A	A	A	A	A	A	A	A	R	A	A	A	G	G	A	G	A	A	A	A	A	A	A	A	N	R	A	A	A	A	A	A	G
SGBAR_A07_11905949	C/T	GBAR_A07	11905949	+	NA	NA	NA	NA	NA	NA	C	C	C	T	Y	C	C	C	C	C	C	C	C	C	Y	C	C	C	T	T	C	T	C	C	C	C	C	C	C	C	N	Y	C	N	C	C	C	C	T
SGBAR_A07_11906513	C/T	GBAR_A07	11906513	+	NA	NA	NA	NA	NA	NA	C	C	C	T	Y	C	C	C	C	C	C	C	C	C	Y	C	C	C	T	T	C	T	C	C	C	C	C	C	C	C	T	Y	C	N	C	C	C	C	T
SGBAR_A07_11906880	C/T	GBAR_A07	11906880	+	NA	NA	NA	NA	NA	NA	C	C	C	T	Y	C	C	C	C	C	C	C	C	C	Y	C	C	C	T	T	C	T	C	C	C	C	C	C	C	C	Y	Y	C	C	C	C	C	C	T
SGBAR_A07_11906897	G/A	GBAR_A07	11906897	+	NA	NA	NA	NA	NA	NA	G	G	G	A	R	G	G	G	G	G	G	G	G	G	R	G	G	G	A	A	G	A	G	G	G	G	G	G	G	G	R	R	G	G	G	G	G	G	A
SGBAR_A07_11906954	T/G	GBAR_A07	11906954	+	NA	NA	NA	NA	NA	NA	T	T	T	G	K	T	T	T	T	T	T	T	T	T	K	T	T	T	G	G	T	G	T	T	T	T	T	T	T	N	K	K	T	T	T	T	T	T	G
SGBAR_A07_11906990	T/C	GBAR_A07	11906990	+	NA	NA	NA	NA	NA	NA	T	T	T	C	C	T	T	T	T	T	T	T	T	T	Y	T	T	T	C	C	T	C	T	T	T	T	T	T	T	T	Y	Y	T	T	T	T	T	T	C
SGBAR_A07_11907101	A/G	GBAR_A07	11907101	+	NA	NA	NA	NA	NA	NA	A	A	A	G	R	N	A	A	A	A	A	A	A	A	R	A	A	A	G	G	A	G	A	A	A	A	A	A	A	A	G	R	A	A	A	A	A	A	G
SGBAR_A07_11907110	T/C	GBAR_A07	11907110	+	NA	NA	NA	NA	NA	NA	T	T	T	C	Y	T	T	T	T	T	T	T	T	T	Y	T	T	T	C	C	T	C	T	T	T	T	T	T	T	T	C	Y	T	T	T	T	T	T	C
SGBAR_A07_11907136	C/A	GBAR_A07	11907136	+	NA	NA	NA	NA	NA	NA	C	C	C	A	M	C	C	C	C	C	C	C	C	C	M	C	C	C	A	A	N	A	C	C	C	C	C	C	C	C	A	M	C	C	C	C	C	C	A
SGBAR_A07_11907142	T/C	GBAR_A07	11907142	+	NA	NA	NA	NA	NA	NA	T	T	T	C	Y	T	T	T	T	T	T	T	T	T	Y	T	T	T	C	C	N	C	T	T	T	T	T	T	T	T	C	Y	T	T	T	T	T	T	C
SGBAR_A07_11907194	T/C	GBAR_A07	11907194	+	NA	NA	NA	NA	NA	NA	T	T	T	C	Y	T	T	T	T	T	T	T	T	T	Y	T	T	T	C	C	N	C	T	T	T	T	T	T	T	T	C	N	T	N	T	T	T	T	C
SGBAR_A07_11907235	A/G	GBAR_A07	11907235	+	NA	NA	NA	NA	NA	NA	A	A	A	G	R	A	A	A	A	A	A	A	A	A	R	A	A	A	G	G	N	G	A	A	A	A	A	A	A	A	G	G	A	N	A	A	A	A	G
SGBAR_A07_11907325	A/G	GBAR_A07	11907325	+	NA	NA	NA	NA	NA	NA	A	A	A	G	R	A	A	A	A	A	A	A	A	A	N	A	N	A	G	G	A	G	A	A	A	A	A	A	A	A	G	R	A	A	A	A	A	A	G
SGBAR_A07_11907415	T/C	GBAR_A07	11907415	+	NA	NA	NA	NA	NA	NA	T	N	T	N	C	T	T	T	T	T	T	N	T	T	N	T	T	T	C	C	T	C	T	T	T	T	T	T	T	T	C	Y	T	N	T	T	T	T	C
SGBAR_A07_11907643	T/C	GBAR_A07	11907643	+	NA	NA	NA	NA	NA	NA	T	T	T	C	Y	T	T	N	N	T	T	T	T	T	N	T	T	T	C	C	T	C	T	T	T	T	N	T	T	T	C	Y	T	Y	T	T	T	T	N
SGBAR_A07_11907886	C/T	GBAR_A07	11907886	+	NA	NA	NA	NA	NA	NA	C	C	C	T	Y	C	C	C	C	C	C	C	C	C	C	C	C	C	T	T	C	T	C	C	C	C	C	C	C	C	T	Y	C	C	C	C	C	C	T
SGBAR_A07_11908379	T/C	GBAR_A07	11908379	+	NA	NA	NA	NA	NA	NA	T	T	T	C	Y	T	T	T	T	T	T	T	T	T	Y	T	N	T	C	C	T	C	T	T	T	T	T	T	T	T	Y	Y	T	Y	T	T	T	T	C
SGBAR_A07_11908456	C/T	GBAR_A07	11908456	+	NA	NA	NA	NA	NA	NA	C	C	C	T	T	C	C	C	C	C	C	C	C	C	Y	C	C	C	T	T	C	T	C	C	C	C	C	C	C	C	Y	Y	C	N	C	C	C	C	T
SGBAR_A07_11908483	A/G	GBAR_A07	11908483	+	NA	NA	NA	NA	NA	NA	A	A	A	G	G	A	A	A	A	A	A	A	A	A	N	A	A	A	G	G	A	G	A	A	A	A	A	A	A	A	G	R	A	N	A	A	A	A	G
SGBAR_A07_11909170	G/C	GBAR_A07	11909170	+	NA	NA	NA	NA	NA	NA	G	G	C	C	N	N	C	S	G	S	G	C	G	C	S	G	G	G	C	C	C	C	G	C	G	S	G	S	G	G	C	N	C	C	S	G	S	G	C
SGBAR_A07_11909267	G/T	GBAR_A07	11909267	+	NA	NA	NA	NA	NA	NA	G	G	T	T	K	G	T	N	G	K	G	N	G	T	K	G	G	G	T	T	N	T	G	G	G	K	G	K	G	G	T	K	T	T	K	G	K	G	T
SGBAR_A07_11910793	C/T	GBAR_A07	11910793	+	NA	NA	NA	NA	NA	NA	C	C	T	T	Y	C	T	N	C	C	C	N	C	T	C	C	C	C	T	C	T	T	C	C	C	Y	C	Y	C	C	T	C	T	T	Y	C	Y	C	T
SGBAR_A07_11911243	C/T	GBAR_A07	11911243	+	NA	NA	NA	NA	NA	NA	C	C	T	T	Y	C	T	Y	C	Y	C	N	C	T	N	C	C	C	T	T	T	T	C	C	C	Y	C	C	C	C	T	Y	T	T	Y	C	Y	C	T
SGBAR_A07_11911725	A/G	GBAR_A07	11911725	+	NA	NA	NA	NA	NA	NA	A	A	G	G	R	A	G	N	A	R	N	G	A	G	R	A	A	A	G	G	G	G	A	A	A	R	A	R	A	A	G	R	G	G	R	A	R	A	G
SGBAR_A07_11911782	A/T	GBAR_A07	11911782	+	NA	NA	NA	NA	NA	NA	A	A	T	T	W	A	T	T	A	W	A	T	A	T	W	A	A	A	T	T	T	T	A	A	A	W	A	W	A	A	T	N	T	T	W	A	W	A	N
SGBAR_A07_11911916	C/T	GBAR_A07	11911916	+	NA	NA	NA	NA	NA	NA	C	C	T	T	Y	C	T	Y	C	C	C	N	C	T	Y	C	C	C	T	T	T	T	C	C	C	Y	C	Y	C	C	N	Y	T	T	Y	C	Y	C	T
SGBAR_A07_11912037	G/A	GBAR_A07	11912037	+	NA	NA	NA	NA	NA	NA	G	G	A	A	N	G	A	N	G	G	G	N	G	A	R	G	G	G	A	A	A	A	G	G	G	R	G	R	G	G	N	R	A	A	R	G	R	G	A
SGBAR_A07_11912397	T/C	GBAR_A07	11912397	+	NA	NA	NA	NA	NA	NA	T	T	C	C	N	T	C	N	T	T	T	C	T	C	Y	T	T	T	C	C	N	C	T	T	T	Y	T	Y	T	T	N	N	C	C	Y	T	Y	T	C
SGBAR_A07_11912569	C/T	GBAR_A07	11912569	+	NA	NA	NA	NA	NA	NA	C	C	T	T	Y	C	T	Y	C	C	C	T	C	T	Y	C	C	C	T	T	T	T	C	C	C	Y	C	Y	C	C	T	Y	T	T	N	C	Y	C	T
SGBAR_A07_11912861	G/T	GBAR_A07	11912861	+	NA	NA	NA	NA	NA	NA	G	G	T	T	K	G	T	K	G	G	G	N	G	T	K	G	G	G	T	T	N	T	G	G	G	K	G	K	G	G	T	K	T	T	K	G	K	G	T
SGBAR_A07_11914695	C/T	GBAR_A07	11914695	+	NA	NA	NA	NA	NA	NA	C	C	T	T	N	C	T	Y	C	Y	C	T	C	T	Y	C	C	C	T	T	T	T	C	C	C	Y	C	Y	C	C	T	Y	T	T	Y	C	Y	N	T
SGBAR_A07_11918082	T/C	GBAR_A07	11918082	+	NA	NA	NA	NA	NA	NA	T	T	C	C	Y	T	C	C	T	Y	T	N	T	C	Y	T	N	T	C	C	C	C	T	T	T	Y	T	N	T	T	C	Y	C	C	Y	T	Y	T	C
SGBAR_A07_11918227	A/C	GBAR_A07	11918227	+	NA	NA	NA	NA	NA	NA	A	A	C	C	M	A	C	N	A	A	A	M	A	C	M	A	A	A	N	C	C	C	A	A	A	M	A	M	A	A	C	M	C	C	M	A	M	A	C
SGBAR_A07_11919278	T/C	GBAR_A07	11919278	+	NA	NA	NA	NA	NA	NA	T	T	C	C	N	T	C	Y	T	Y	T	C	T	C	Y	T	T	T	C	N	N	C	T	T	T	Y	T	Y	T	T	C	Y	C	C	C	T	Y	T	C
SGBAR_A07_11920264	C/T	GBAR_A07	11920264	+	NA	NA	NA	NA	NA	NA	C	C	T	T	N	C	T	Y	C	Y	C	N	C	T	Y	C	C	C	T	T	T	T	C	C	C	Y	C	Y	C	C	T	Y	T	T	N	C	Y	C	T
SGBAR_A07_11921391	A/G	GBAR_A07	11921391	+	NA	NA	NA	NA	NA	NA	A	A	G	G	R	A	G	R	A	R	A	G	A	G	R	A	A	A	G	G	G	G	A	A	A	R	A	N	A	A	G	R	G	G	R	A	R	A	G
SGBAR_A07_11923115	T/C	GBAR_A07	11923115	+	NA	NA	NA	NA	NA	NA	T	T	C	C	Y	T	C	Y	T	T	T	C	T	C	Y	N	T	T	C	C	C	C	T	T	T	Y	T	Y	T	T	C	Y	C	C	Y	T	Y	T	C
SGBAR_A07_11925826	C/A	GBAR_A07	11925826	+	NA	NA	NA	NA	NA	NA	C	C	A	A	M	C	A	N	C	C	C	A	C	A	M	N	C	C	N	A	A	A	C	C	C	M	C	C	C	C	A	N	A	A	M	C	M	N	A
SGBAR_A07_11926455	T/C	GBAR_A07	11926455	+	NA	NA	NA	NA	NA	NA	T	T	C	C	Y	T	C	N	T	T	T	C	T	N	Y	T	T	T	C	C	C	C	T	T	T	N	T	Y	T	T	N	N	N	C	Y	T	T	T	C
SGBAR_A07_11926613	C/T	GBAR_A07	11926613	+	NA	NA	NA	NA	NA	NA	C	C	T	T	Y	C	T	N	C	N	C	N	C	T	Y	C	C	C	T	T	T	T	C	C	C	N	C	Y	C	C	T	Y	T	T	N	C	Y	C	T
SGBAR_A07_11928173	G/A	GBAR_A07	11928173	+	NA	NA	NA	NA	NA	NA	G	G	A	A	R	G	A	N	G	R	G	R	G	A	G	G	G	G	A	G	A	A	G	G	G	R	G	R	G	G	A	G	A	A	R	G	R	G	A
SGBAR_A07_11928425	C/T	GBAR_A07	11928425	+	NA	NA	NA	NA	NA	NA	C	C	T	T	Y	C	T	Y	C	Y	C	N	C	T	Y	C	C	C	T	T	T	N	C	C	C	Y	C	Y	C	C	T	Y	T	T	N	C	Y	N	T
SGBAR_A07_11929063	T/A	GBAR_A07	11929063	+	NA	NA	NA	NA	NA	NA	T	T	N	N	W	T	A	A	T	N	T	A	T	A	W	T	T	T	A	A	N	A	T	T	N	W	T	W	T	N	A	W	A	A	W	T	W	T	N
SGBAR_A07_11929211	A/T	GBAR_A07	11929211	+	NA	NA	NA	NA	NA	NA	A	A	T	N	N	A	T	N	A	W	A	T	A	T	W	A	A	N	T	T	N	N	A	A	A	W	A	W	A	N	T	W	T	T	N	A	W	N	T
SGBAR_A07_11930212	A/T	GBAR_A07	11930212	+	NA	NA	NA	NA	NA	NA	A	A	T	T	W	A	T	W	A	W	A	T	A	T	W	A	A	A	T	T	T	T	A	A	A	N	A	W	A	A	T	W	T	T	N	A	W	A	T
SGBAR_A07_11932049	A/C	GBAR_A07	11932049	+	NA	NA	NA	NA	NA	NA	A	A	C	C	M	A	C	N	A	A	A	C	A	C	M	A	A	A	C	C	C	C	A	A	N	M	A	M	A	A	C	M	C	C	M	A	N	A	N
SGBAR_A07_11932731	A/G	GBAR_A07	11932731	+	NA	NA	NA	NA	NA	NA	A	A	G	G	G	A	G	N	A	A	A	R	A	G	A	A	A	A	G	G	G	G	A	A	A	R	A	R	A	A	G	R	G	G	N	A	R	A	G
SGBAR_A07_11933635	C/A	GBAR_A07	11933635	+	NA	NA	NA	NA	NA	NA	C	C	A	A	M	C	A	N	C	C	C	A	C	A	M	C	C	C	A	A	A	A	C	C	C	M	C	M	C	C	A	M	A	A	N	C	M	C	A
SGBAR_A07_11933689	C/T	GBAR_A07	11933689	+	NA	NA	NA	NA	NA	NA	C	C	N	T	Y	C	T	N	C	C	C	T	C	T	C	C	C	C	T	T	T	T	C	C	C	Y	C	Y	C	C	T	Y	T	T	Y	C	Y	C	T
SGBAR_A07_11934344	T/A	GBAR_A07	11934344	+	NA	NA	NA	NA	NA	NA	T	T	A	A	W	T	A	W	T	W	T	W	T	A	W	T	T	T	A	A	A	N	T	T	T	W	T	W	T	T	A	W	A	A	W	T	W	T	A
SGBAR_A07_11934346	A/G	GBAR_A07	11934346	+	NA	NA	NA	NA	NA	NA	A	A	G	G	R	A	G	R	A	R	A	R	A	G	R	A	A	A	G	G	G	N	A	A	A	R	A	R	A	A	G	R	G	G	R	A	R	A	G
SGBAR_A07_11934355	T/C	GBAR_A07	11934355	+	NA	NA	NA	NA	NA	NA	T	T	C	C	Y	T	C	Y	T	Y	T	Y	T	C	Y	T	T	T	C	C	C	C	T	T	T	Y	T	Y	T	T	C	Y	C	C	Y	T	Y	T	C
SGBAR_A07_11934451	A/G	GBAR_A07	11934451	+	NA	NA	NA	NA	NA	NA	A	A	G	G	N	A	G	R	A	R	A	R	A	G	R	A	A	A	G	G	G	G	A	A	A	R	A	R	A	A	G	R	G	G	R	A	R	A	G
SGBAR_A07_11935433	A/G	GBAR_A07	11935433	+	NA	NA	NA	NA	NA	NA	A	A	G	G	R	A	G	N	A	R	A	N	A	G	R	A	A	A	G	G	G	G	A	A	A	R	A	R	A	A	G	R	G	G	R	A	R	A	G
SGBAR_A07_11935890	A/C	GBAR_A07	11935890	+	NA	NA	NA	NA	NA	NA	A	A	C	C	N	A	C	N	A	A	A	N	A	C	N	A	A	A	C	C	C	C	A	A	A	M	A	M	A	A	N	N	C	C	M	A	M	A	C
SGBAR_A07_11936148	C/T	GBAR_A07	11936148	+	NA	NA	NA	NA	NA	NA	C	C	T	T	T	C	T	T	C	C	C	T	C	T	Y	C	C	C	T	T	T	T	C	C	C	N	C	Y	C	C	T	Y	T	T	Y	C	N	C	T
SGBAR_A07_11936429	T/C	GBAR_A07	11936429	+	NA	NA	NA	NA	NA	NA	T	T	C	C	C	N	C	N	T	Y	T	N	T	C	Y	T	T	T	N	C	C	C	T	T	T	N	T	Y	T	T	C	Y	C	C	Y	T	Y	T	C
SGBAR_A07_11936658	G/A	GBAR_A07	11936658	+	NA	NA	NA	NA	NA	NA	G	G	A	A	R	G	A	R	G	R	G	N	G	A	R	G	N	G	A	A	A	A	G	G	R	R	G	R	G	G	A	R	A	A	R	G	R	G	A
SGBAR_A07_11937306	C/A	GBAR_A07	11937306	+	NA	NA	NA	NA	NA	NA	C	C	A	A	N	C	A	M	C	N	C	A	C	A	M	C	C	C	A	A	A	A	C	C	C	M	C	M	C	C	A	M	A	N	M	C	M	C	A
SGBAR_A07_11937481	C/T	GBAR_A07	11937481	+	NA	NA	NA	NA	NA	NA	C	C	T	T	Y	C	T	T	C	N	C	N	C	T	C	C	C	C	T	T	T	T	C	C	C	Y	C	Y	C	C	T	Y	T	T	N	C	Y	C	T
SGBAR_A07_11937675	C/A	GBAR_A07	11937675	+	NA	NA	NA	NA	NA	NA	C	C	A	A	M	C	A	M	C	C	C	A	C	A	C	C	C	C	A	A	A	A	C	C	C	M	C	M	C	C	A	M	A	A	M	C	M	C	A
SGBAR_A07_11937851	T/C	GBAR_A07	11937851	+	NA	NA	NA	NA	NA	NA	T	T	C	C	Y	T	C	Y	T	Y	T	N	T	C	T	T	T	T	C	C	C	C	T	T	T	Y	T	N	T	T	C	Y	C	C	Y	T	Y	T	C
SGBAR_A07_11937878	A/T	GBAR_A07	11937878	+	NA	NA	NA	NA	NA	NA	A	A	T	T	W	A	T	W	A	W	A	N	A	T	A	A	A	A	T	T	T	T	A	A	A	W	A	W	A	A	T	W	T	T	W	A	W	A	T
SGBAR_A07_11938008	T/C	GBAR_A07	11938008	+	NA	NA	NA	NA	NA	NA	N	T	C	C	Y	T	C	Y	T	T	T	N	T	C	Y	T	T	T	C	C	C	C	T	T	T	Y	T	Y	T	T	C	Y	C	C	Y	T	Y	T	C
SGBAR_A07_11938110	G/A	GBAR_A07	11938110	+	NA	NA	NA	NA	NA	NA	G	G	A	A	R	G	A	N	G	R	G	R	G	A	G	G	G	G	A	A	A	A	G	G	G	R	G	R	G	G	A	R	A	A	N	G	R	G	A
SGBAR_A07_11938592	A/G	GBAR_A07	11938592	+	NA	NA	NA	NA	NA	NA	A	A	G	G	R	A	G	R	A	A	A	G	A	G	R	A	A	A	G	G	G	G	A	A	A	R	A	R	A	A	G	R	G	G	R	A	R	N	G
SGBAR_A07_11938637	T/C	GBAR_A07	11938637	+	NA	NA	NA	NA	NA	NA	T	T	C	C	Y	T	C	Y	T	T	T	N	T	C	Y	T	T	T	N	C	C	C	T	T	T	Y	T	Y	T	T	C	Y	C	C	Y	T	Y	T	C
SGBAR_A07_11939054	T/A	GBAR_A07	11939054	+	NA	NA	NA	NA	NA	NA	T	T	A	A	W	T	A	W	T	T	T	A	T	A	W	T	T	T	A	A	A	A	T	T	T	W	T	W	T	T	A	W	A	A	N	T	W	T	A
SGBAR_A07_11939791	A/G	GBAR_A07	11939791	+	NA	NA	NA	NA	NA	NA	A	A	G	G	N	A	G	R	A	R	A	N	A	G	R	A	A	A	G	G	G	G	A	A	A	N	A	R	A	A	G	R	G	G	R	A	R	N	G
SGBAR_A07_11940129	A/G	GBAR_A07	11940129	+	NA	NA	NA	NA	NA	NA	N	A	G	G	N	A	G	N	A	R	A	G	A	G	A	A	A	A	G	G	G	G	A	A	A	R	A	R	A	A	G	R	G	G	R	A	R	A	G
SGBAR_A07_11940984	C/T	GBAR_A07	11940984	+	NA	NA	NA	NA	NA	NA	C	C	T	T	N	C	T	Y	C	C	C	N	C	T	C	C	C	C	T	T	T	T	C	C	C	Y	C	Y	C	C	T	Y	T	T	Y	C	Y	C	T
SGBAR_A07_11942206	A/T	GBAR_A07	11942206	+	NA	NA	NA	NA	NA	NA	A	A	T	T	W	A	T	W	A	W	A	T	A	T	W	A	A	A	T	T	T	T	A	A	A	W	A	W	A	A	T	W	T	T	W	A	W	A	T
SGBAR_A07_11942444	G/A	GBAR_A07	11942444	+	NA	NA	NA	NA	NA	NA	G	G	A	A	N	G	A	R	G	R	G	A	N	A	N	G	G	G	A	A	A	A	G	G	G	R	G	R	G	G	A	R	A	N	N	G	R	G	A
SGBAR_A07_11943014	A/G	GBAR_A07	11943014	+	NA	NA	NA	NA	NA	NA	A	A	G	G	R	A	G	R	A	A	A	G	A	G	R	A	A	A	G	G	G	G	A	A	A	R	A	R	A	A	N	R	G	G	N	A	R	A	G
SGBAR_A07_11943345	G/T	GBAR_A07	11943345	+	NA	NA	NA	NA	NA	NA	G	G	T	G	K	G	T	N	G	G	G	T	G	T	G	G	G	G	T	G	T	T	G	G	G	K	G	N	G	G	T	G	T	T	N	G	K	G	T
SGBAR_A07_11943556	T/G	GBAR_A07	11943556	+	NA	NA	NA	NA	NA	NA	T	T	G	G	K	T	G	K	T	K	T	K	T	G	K	T	T	T	G	G	G	G	T	T	T	K	T	K	T	T	G	K	G	G	K	T	K	T	G
SGBAR_A07_11943715	G/A	GBAR_A07	11943715	+	NA	NA	NA	NA	NA	NA	G	G	A	A	R	G	A	N	G	G	G	N	G	A	R	G	G	G	A	A	A	A	G	G	G	R	G	R	G	G	A	R	A	A	R	G	R	G	A
SGBAR_A07_11943767	T/G	GBAR_A07	11943767	+	NA	NA	NA	NA	NA	NA	N	T	G	G	K	T	G	G	T	T	T	N	T	G	K	T	T	T	G	G	G	G	T	T	T	K	T	K	T	T	G	K	G	G	K	T	K	T	G
SGBAR_A07_11944160	G/A	GBAR_A07	11944160	+	NA	NA	NA	NA	NA	NA	G	G	A	A	R	G	A	A	G	G	G	A	G	A	R	G	G	G	A	A	A	A	G	G	G	R	G	R	G	G	A	R	A	A	R	G	R	G	A
SGBAR_A07_11944808	G/A	GBAR_A07	11944808	+	NA	NA	NA	NA	NA	NA	G	G	A	A	A	G	A	R	G	R	G	A	G	A	G	G	G	G	A	A	A	A	G	G	G	R	G	R	G	G	A	R	A	A	R	G	R	G	A
SGBAR_A07_11944890	A/G	GBAR_A07	11944890	+	NA	NA	NA	NA	NA	NA	A	A	G	G	G	A	G	R	A	R	A	N	A	G	R	A	A	A	G	G	G	G	A	A	A	R	A	R	A	A	G	R	G	G	R	A	R	A	G
SGBAR_A07_11944914	C/T	GBAR_A07	11944914	+	NA	NA	NA	NA	NA	NA	C	C	T	T	T	C	T	Y	C	N	C	N	C	T	Y	C	C	C	T	T	T	T	C	C	C	Y	C	Y	C	C	T	Y	T	T	Y	C	Y	C	T
SGBAR_A07_11944926	T/A	GBAR_A07	11944926	+	NA	NA	NA	NA	NA	NA	T	T	A	A	A	T	A	W	T	T	T	N	T	A	W	T	T	T	A	A	A	A	T	T	T	W	T	W	T	T	A	W	A	A	W	T	W	T	A
SGBAR_A07_11945412	G/A	GBAR_A07	11945412	+	NA	NA	NA	NA	NA	NA	G	G	A	A	N	G	A	N	G	G	G	A	G	A	G	G	G	G	A	A	A	A	G	G	G	N	G	R	G	G	A	R	A	A	R	G	R	G	A
SGBAR_A07_11945711	G/A	GBAR_A07	11945711	+	NA	NA	NA	NA	NA	NA	G	G	A	A	N	G	A	R	G	G	G	A	G	A	R	G	G	G	A	A	A	A	G	G	G	R	G	R	G	G	A	R	A	A	R	G	R	G	A
SGBAR_A07_11945725	C/T	GBAR_A07	11945725	+	NA	NA	NA	NA	NA	NA	C	C	T	T	T	C	T	Y	C	C	C	T	C	T	N	C	C	C	T	T	T	T	C	C	C	Y	C	Y	C	C	T	Y	T	T	Y	C	Y	C	T
SGBAR_A07_11946057	C/T	GBAR_A07	11946057	+	NA	NA	NA	NA	NA	NA	C	C	T	T	Y	C	T	Y	C	Y	C	N	C	T	Y	C	C	C	N	T	T	T	C	C	C	Y	C	Y	C	C	T	Y	T	T	Y	C	Y	C	T
SGBAR_A07_11947005	A/G	GBAR_A07	11947005	+	NA	NA	NA	NA	NA	NA	A	A	G	G	R	A	G	G	A	A	A	N	A	G	A	A	A	A	G	G	G	G	A	A	A	R	A	R	A	A	G	R	G	G	G	A	R	A	G
SGBAR_A07_11947672	A/T	GBAR_A07	11947672	+	NA	NA	NA	NA	NA	NA	A	A	T	T	N	A	T	T	A	W	A	T	A	T	A	A	A	A	T	T	T	T	A	A	A	W	A	W	A	A	T	N	T	T	W	A	W	A	T
SGBAR_A07_11948471	A/G	GBAR_A07	11948471	+	NA	NA	NA	NA	NA	NA	A	A	G	G	R	A	G	R	A	A	A	N	A	G	R	A	A	A	G	G	G	G	A	A	A	R	A	R	A	A	G	R	G	N	R	A	R	A	G
SGBAR_A07_11949267	C/A	GBAR_A07	11949267	+	NA	NA	NA	NA	NA	NA	C	C	A	A	M	C	A	M	C	C	C	N	C	A	C	C	C	C	N	A	A	A	C	C	C	A	C	M	C	C	A	M	A	A	M	C	M	C	A
SGBAR_A07_11949555	C/T	GBAR_A07	11949555	+	NA	NA	NA	NA	NA	NA	C	C	T	T	N	C	T	T	C	C	C	T	C	T	Y	C	C	C	T	T	T	T	C	C	C	Y	C	Y	C	C	T	Y	T	T	Y	C	Y	C	T
SGBAR_A07_11949748	T/G	GBAR_A07	11949748	+	NA	NA	NA	NA	NA	NA	T	T	G	T	K	T	G	G	T	K	T	G	T	G	T	T	N	T	G	T	G	G	T	T	T	K	T	K	T	N	G	T	G	G	K	T	K	T	G
SGBAR_A07_11950682	T/C	GBAR_A07	11950682	+	NA	NA	NA	NA	NA	NA	T	T	C	C	Y	T	C	N	T	T	T	C	T	N	Y	T	T	T	C	C	C	C	T	T	T	Y	T	Y	T	T	C	Y	C	C	Y	T	Y	T	C
SGBAR_A07_11951541	A/T	GBAR_A07	11951541	+	NA	NA	NA	NA	NA	NA	A	A	T	T	T	A	T	W	A	A	A	W	A	T	W	N	N	A	T	T	T	T	A	A	A	W	A	W	A	A	T	W	T	T	W	A	W	A	T
SGBAR_A07_11951838	A/G	GBAR_A07	11951838	+	NA	NA	NA	NA	NA	NA	A	A	G	G	R	A	G	G	A	A	A	G	A	G	R	A	A	A	N	G	G	G	A	A	A	R	A	A	A	A	G	N	G	G	R	A	R	A	G
SGBAR_A07_11951934	C/A	GBAR_A07	11951934	+	NA	NA	NA	NA	NA	NA	C	A	C	C	C	C	C	C	A	C	A	C	A	C	M	A	A	A	C	C	C	C	A	C	C	M	C	C	A	A	C	N	C	C	N	A	M	C	C
SGBAR_A07_11951986	T/C	GBAR_A07	11951986	+	NA	NA	NA	NA	NA	NA	T	T	C	C	C	N	C	Y	N	T	T	N	T	C	Y	T	T	T	C	C	N	C	T	T	T	Y	T	T	T	T	C	Y	C	C	N	T	Y	T	N
SGBAR_A07_11952243	A/G	GBAR_A07	11952243	+	NA	NA	NA	NA	NA	NA	A	A	G	G	R	A	G	R	A	R	A	N	A	G	R	A	A	A	G	G	G	G	A	G	A	R	A	A	A	A	G	R	G	G	R	A	R	A	G
SGBAR_A07_11953049	G/T	GBAR_A07	11953049	+	NA	NA	NA	NA	NA	NA	G	G	T	T	K	G	T	K	G	G	G	T	G	T	K	G	G	G	T	T	T	T	G	G	G	K	G	K	G	G	T	K	T	T	K	G	G	G	T
SGBAR_A07_11953580	T/C	GBAR_A07	11953580	+	NA	NA	NA	NA	NA	NA	T	T	C	C	N	T	C	N	T	Y	T	N	T	C	Y	T	T	T	C	C	C	C	T	T	T	Y	T	Y	T	T	C	Y	C	C	Y	T	Y	Y	C
SGBAR_A07_11953937	T/G	GBAR_A07	11953937	+	NA	NA	NA	NA	NA	NA	T	T	G	G	K	T	G	N	T	K	T	N	T	G	K	T	T	T	G	G	G	G	T	T	T	K	T	K	T	T	G	K	G	G	K	T	K	T	G
SGBAR_A07_11954124	G/T	GBAR_A07	11954124	+	NA	NA	NA	NA	NA	NA	G	G	T	T	K	G	T	K	G	K	G	N	G	T	K	G	G	G	T	T	T	T	G	G	G	G	G	K	G	G	T	K	T	T	K	G	K	G	T
SGBAR_A07_11954195	G/A	GBAR_A07	11954195	+	NA	NA	NA	NA	NA	NA	G	G	A	A	N	G	A	R	G	G	G	N	G	A	R	G	G	G	A	A	A	A	G	G	G	R	G	R	G	G	A	R	A	A	R	G	R	G	A
SGBAR_A07_11955809	C/T	GBAR_A07	11955809	+	NA	NA	NA	NA	NA	NA	C	C	T	T	Y	C	T	N	C	Y	C	T	C	T	Y	C	C	C	T	T	N	T	C	C	C	Y	C	Y	C	C	T	T	T	T	Y	C	Y	C	T
SGBAR_A07_11955845	G/A	GBAR_A07	11955845	+	NA	NA	NA	NA	NA	NA	G	G	A	A	R	G	A	N	G	R	G	A	G	A	R	G	G	G	A	A	A	A	G	N	G	R	G	G	G	G	A	N	A	A	R	G	R	G	N
SGBAR_A07_11956144	C/A	GBAR_A07	11956144	+	NA	NA	NA	NA	NA	NA	C	C	A	A	M	C	A	M	C	C	C	N	C	A	M	C	C	C	A	A	A	A	C	C	C	M	C	M	C	C	A	M	A	A	M	C	M	C	A
SGBAR_A07_11956570	C/T	GBAR_A07	11956570	+	NA	NA	NA	NA	NA	NA	C	C	T	T	Y	C	T	N	C	N	C	T	C	T	Y	C	C	C	T	T	T	T	C	C	C	Y	C	Y	C	C	T	Y	T	T	Y	C	Y	C	T
SGBAR_A07_11956637	T/G	GBAR_A07	11956637	+	NA	NA	NA	NA	NA	NA	T	T	G	G	K	T	G	N	T	T	T	G	T	N	K	T	T	T	G	G	G	G	T	T	T	N	T	K	T	T	G	K	G	N	K	T	K	T	G
SGBAR_A07_11956679	C/T	GBAR_A07	11956679	+	NA	NA	NA	NA	NA	NA	C	C	T	T	Y	C	T	N	C	C	C	T	C	N	Y	C	C	C	T	T	T	T	C	C	C	N	C	Y	C	C	T	Y	T	N	Y	C	Y	C	T
SGBAR_A07_11957231	G/C	GBAR_A07	11957231	+	NA	NA	NA	NA	NA	NA	G	G	C	N	S	G	C	S	G	S	G	N	G	C	S	G	G	G	C	C	C	C	G	G	G	S	G	S	G	G	C	S	C	C	S	G	S	G	C
SGBAR_A07_11957411	T/A	GBAR_A07	11957411	+	NA	NA	NA	NA	NA	NA	T	T	A	N	W	T	A	N	T	W	T	W	T	A	W	T	T	T	A	A	A	A	T	T	N	W	T	W	N	T	A	W	A	A	W	T	W	T	N
SGBAR_A07_11957981	A/G	GBAR_A07	11957981	+	NA	NA	NA	NA	NA	NA	A	A	G	N	R	A	G	N	A	R	A	N	A	G	R	A	A	N	G	G	G	G	A	A	N	R	A	R	A	N	G	R	G	G	R	A	N	A	G
SGBAR_A07_11958839	A/G	GBAR_A07	11958839	+	NA	NA	NA	NA	NA	NA	A	A	G	G	N	A	G	R	A	A	A	G	A	G	R	A	A	A	G	G	G	G	A	G	A	R	A	R	A	A	G	R	G	G	R	A	R	A	G
SGBAR_A07_11959032	A/T	GBAR_A07	11959032	+	NA	NA	NA	NA	NA	NA	A	A	T	T	N	A	N	W	A	A	A	T	A	T	W	A	A	A	T	T	T	T	A	A	A	W	A	W	A	A	T	W	T	T	W	A	W	A	T
SGBAR_A07_11959113	G/A	GBAR_A07	11959113	+	NA	NA	NA	NA	NA	NA	G	G	A	A	A	G	A	R	G	G	G	A	G	A	R	G	G	G	A	A	A	A	G	G	G	R	G	R	G	G	A	R	A	A	R	G	R	G	A
SGBAR_A07_11959138	C/T	GBAR_A07	11959138	+	NA	NA	NA	NA	NA	NA	C	C	T	T	T	C	T	Y	C	C	C	T	C	T	Y	C	C	C	T	T	T	T	C	C	C	Y	C	Y	C	C	T	Y	T	T	Y	C	Y	C	T
SGBAR_A07_11959551	C/A	GBAR_A07	11959551	+	NA	NA	NA	NA	NA	NA	C	C	A	A	M	C	A	M	C	M	C	A	C	A	M	C	C	C	A	A	A	A	C	C	C	M	C	M	C	C	A	M	A	A	M	C	M	C	A
SGBAR_A07_11959552	G/A	GBAR_A07	11959552	+	NA	NA	NA	NA	NA	NA	G	G	A	A	R	G	A	R	G	R	G	A	G	A	R	G	G	G	A	A	A	A	G	G	G	R	G	R	G	G	A	R	A	A	R	G	R	G	A
SGBAR_A07_11960123	A/G	GBAR_A07	11960123	+	NA	NA	NA	NA	NA	NA	A	A	G	G	N	A	G	N	A	A	A	N	A	G	R	A	A	A	G	G	G	G	A	A	A	R	A	R	A	A	G	R	G	G	R	A	R	A	G
SGBAR_A07_11960573	T/G	GBAR_A07	11960573	+	NA	NA	NA	NA	NA	NA	T	T	G	G	K	T	G	K	T	K	T	K	T	G	K	T	T	T	G	G	G	N	T	T	T	K	T	K	T	T	N	K	N	G	K	T	K	T	N
SGBAR_A07_11960659	T/C	GBAR_A07	11960659	+	NA	NA	NA	NA	NA	NA	T	T	C	C	Y	T	C	Y	T	Y	T	N	T	C	Y	T	T	T	C	C	C	C	T	T	T	Y	T	Y	T	T	C	Y	C	C	Y	T	Y	T	N
SGBAR_A07_11960736	T/C	GBAR_A07	11960736	+	NA	NA	NA	NA	NA	NA	T	T	C	C	C	N	C	N	T	T	T	C	T	C	Y	T	T	T	C	C	C	C	T	T	T	Y	T	Y	T	T	C	Y	C	N	N	T	Y	T	N
SGBAR_A07_11961116	G/T	GBAR_A07	11961116	+	NA	NA	NA	NA	NA	NA	G	G	T	T	T	G	T	N	N	N	G	N	G	T	K	G	G	G	T	T	T	T	G	G	N	G	G	K	G	G	T	K	T	T	K	G	K	G	T
SGBAR_A07_11962384	T/C	GBAR_A07	11962384	+	NA	NA	NA	NA	NA	NA	T	T	C	C	N	T	C	Y	T	T	T	N	T	C	Y	T	T	T	C	C	C	C	T	T	T	Y	T	Y	T	T	C	Y	C	C	N	T	Y	N	C
SGBAR_A07_11970443	G/A	GBAR_A07	11970443	+	NA	NA	NA	NA	NA	NA	G	G	N	A	R	G	A	N	G	R	G	N	G	A	R	G	G	G	A	A	A	A	G	G	N	N	G	R	G	G	A	N	A	A	R	G	R	G	A
SGBAR_A07_11970668	A/G	GBAR_A07	11970668	+	NA	NA	NA	NA	NA	NA	A	G	A	A	A	A	A	A	A	A	A	A	G	A	N	A	A	A	A	A	A	A	A	A	A	A	A	A	A	A	A	A	A	A	N	G	R	A	A
SGBAR_A07_11975967	G/A	GBAR_A07	11975967	+	NA	NA	NA	NA	NA	NA	G	G	A	A	R	G	A	N	G	G	G	A	G	A	R	G	G	G	A	A	A	A	G	G	G	R	G	R	G	G	A	R	A	A	R	G	N	G	A
SGBAR_A07_11976058	T/C	GBAR_A07	11976058	+	NA	NA	NA	NA	NA	NA	T	T	C	C	Y	T	C	N	T	T	T	Y	T	C	Y	T	T	T	C	C	C	C	T	T	T	Y	T	Y	T	T	C	Y	C	C	Y	T	Y	T	C
SGBAR_A07_11976460	C/T	GBAR_A07	11976460	+	NA	NA	NA	NA	NA	NA	C	C	T	T	Y	C	T	N	C	Y	C	N	C	T	Y	C	C	C	T	T	T	T	C	C	C	Y	C	C	C	C	T	N	T	T	N	C	Y	C	T
SGBAR_A07_11976876	G/A	GBAR_A07	11976876	+	NA	NA	NA	NA	NA	NA	G	G	A	A	N	G	A	N	G	G	G	R	G	A	R	G	G	G	A	A	A	A	G	G	G	R	G	R	G	G	A	R	A	A	R	G	R	G	A
SGBAR_A07_11977011	G/A	GBAR_A07	11977011	+	NA	NA	NA	NA	NA	NA	G	G	A	A	R	G	A	N	G	G	G	A	G	A	R	G	G	G	A	A	A	A	G	G	G	R	G	R	G	G	A	R	A	A	R	G	R	G	A
SGBAR_A07_11978396	T/A	GBAR_A07	11978396	+	NA	NA	NA	NA	NA	NA	T	T	A	A	W	T	A	W	T	W	T	N	T	A	W	T	T	T	A	A	A	A	T	T	T	N	T	W	T	T	A	W	A	A	W	T	W	T	A
SGBAR_A07_11978516	G/T	GBAR_A07	11978516	+	NA	NA	NA	NA	NA	NA	G	G	T	T	K	G	T	K	G	G	G	N	G	T	G	G	G	G	T	T	T	T	G	G	G	K	G	K	G	G	T	K	T	T	K	G	K	G	T
SGBAR_A07_11978811	T/C	GBAR_A07	11978811	+	NA	NA	NA	NA	NA	NA	T	T	C	C	N	T	C	N	T	Y	T	N	T	C	Y	T	T	T	C	C	C	C	T	T	T	Y	T	N	T	T	C	Y	C	C	Y	T	C	T	C
SGBAR_A07_11979008	C/A	GBAR_A07	11979008	+	NA	NA	NA	NA	NA	NA	C	C	A	A	M	N	A	M	C	C	C	A	C	A	N	C	C	C	A	A	A	A	C	C	C	M	C	M	C	C	A	M	A	A	M	C	M	C	A
SGBAR_A07_11979082	A/G	GBAR_A07	11979082	+	NA	NA	NA	NA	NA	NA	A	A	G	G	R	A	G	N	A	N	A	G	A	G	A	A	A	A	G	G	G	G	A	A	A	R	A	R	A	A	G	R	G	G	R	A	R	A	G
SGBAR_A07_11979846	T/G	GBAR_A07	11979846	+	NA	NA	NA	NA	NA	NA	T	T	G	G	K	T	G	G	T	T	T	N	T	G	N	T	T	T	G	G	G	G	T	T	T	K	T	K	T	T	G	K	G	G	N	T	K	T	G
SGBAR_A07_11980220	T/C	GBAR_A07	11980220	+	NA	NA	NA	NA	NA	NA	T	T	C	C	N	T	C	Y	T	N	T	C	T	C	Y	T	T	T	C	C	C	C	T	T	T	Y	T	Y	T	T	C	Y	C	C	Y	T	Y	T	C
SGBAR_A07_11981616	A/G	GBAR_A07	11981616	+	NA	NA	NA	NA	NA	NA	A	A	G	G	N	A	G	N	A	R	A	R	A	G	A	A	A	A	G	G	G	G	A	A	A	R	A	R	A	A	G	R	G	G	R	A	R	A	G
SGBAR_A07_11981816	A/G	GBAR_A07	11981816	+	NA	NA	NA	NA	NA	NA	N	A	G	G	R	A	G	N	N	A	A	N	A	N	A	A	A	A	G	G	N	G	A	A	A	R	A	N	A	A	G	N	G	G	R	A	N	A	G
SGBAR_A07_11982037	C/A	GBAR_A07	11982037	+	NA	NA	NA	NA	NA	NA	C	C	A	A	M	C	A	M	C	N	C	N	C	A	C	C	C	C	A	C	A	A	C	C	C	M	C	C	C	C	A	C	A	A	M	C	M	C	A
SGBAR_A07_11982211	T/C	GBAR_A07	11982211	+	NA	NA	NA	NA	NA	NA	T	T	C	C	N	T	C	N	T	Y	T	C	T	C	Y	T	N	T	C	C	C	C	T	C	T	Y	T	Y	T	T	C	Y	C	C	Y	T	Y	T	C
SGBAR_A07_11982289	A/G	GBAR_A07	11982289	+	NA	NA	NA	NA	NA	NA	A	A	G	G	R	A	G	N	A	R	A	G	A	G	A	A	A	A	G	G	G	G	A	A	A	R	A	R	A	A	G	R	G	G	R	A	R	A	G
SGBAR_A07_11982761	T/G	GBAR_A07	11982761	+	NA	NA	NA	NA	NA	NA	T	T	G	G	K	T	G	K	T	T	T	G	T	G	K	T	T	T	G	G	G	G	T	T	T	K	N	K	T	T	G	K	G	G	K	T	K	T	G
SGBAR_A07_11983078	G/A	GBAR_A07	11983078	+	NA	NA	NA	NA	NA	NA	G	G	A	A	R	G	A	R	G	G	G	A	G	A	R	G	G	G	N	A	A	A	G	G	G	R	G	R	G	G	A	R	A	A	N	G	R	G	A
SGBAR_A07_11984001	G/T	GBAR_A07	11984001	+	NA	NA	NA	NA	NA	NA	G	G	T	T	K	G	T	K	G	G	G	T	G	T	K	G	G	G	T	N	T	T	G	G	G	K	G	K	G	G	T	K	T	T	K	G	K	G	T
SGBAR_A07_11984350	A/G	GBAR_A07	11984350	+	NA	NA	NA	NA	NA	NA	A	A	G	G	N	A	G	R	A	R	A	G	A	G	R	A	A	A	G	G	G	G	A	A	A	R	A	N	A	A	G	R	G	G	R	A	R	A	G
SGBAR_A07_11984669	C/T	GBAR_A07	11984669	+	NA	NA	NA	NA	NA	NA	C	C	T	T	Y	C	T	Y	C	Y	C	N	C	T	Y	C	C	C	T	T	T	T	C	C	C	Y	C	Y	N	C	N	N	T	T	Y	C	Y	C	T
SGBAR_A07_11984789	A/G	GBAR_A07	11984789	+	NA	NA	NA	NA	NA	NA	N	A	G	G	R	A	G	R	A	N	A	R	A	G	R	A	A	A	G	G	G	G	A	A	A	R	A	R	A	A	G	R	G	G	R	A	R	A	G
SGBAR_A07_11985078	C/T	GBAR_A07	11985078	+	NA	NA	NA	NA	NA	NA	C	C	C	C	Y	C	C	C	C	C	C	C	C	C	C	C	C	C	N	C	C	T	C	C	C	C	C	C	N	C	N	C	C	Y	C	C	C	C	T
SGBAR_A07_11985174	C/T	GBAR_A07	11985174	+	NA	NA	NA	NA	NA	NA	N	C	T	T	Y	C	T	Y	C	C	C	T	C	T	C	C	C	C	T	T	T	T	C	C	C	Y	C	Y	C	C	T	Y	T	T	Y	C	Y	C	T
SGBAR_A07_11985509	A/G	GBAR_A07	11985509	+	NA	NA	NA	NA	NA	NA	N	A	G	G	R	A	G	R	A	R	A	G	A	G	A	A	A	A	G	G	G	G	A	A	A	R	A	A	A	A	G	R	G	G	N	A	R	A	G
SGBAR_A07_11985957	C/T	GBAR_A07	11985957	+	NA	NA	NA	NA	NA	NA	C	C	T	T	Y	C	T	Y	N	Y	C	T	C	T	Y	C	C	C	T	T	T	T	C	C	C	Y	C	Y	C	C	T	Y	T	T	N	C	Y	C	T
SGBAR_A07_11986145	A/G	GBAR_A07	11986145	+	NA	NA	NA	NA	NA	NA	A	A	G	G	R	A	G	R	N	A	A	G	A	N	R	A	A	A	G	G	G	G	A	A	A	R	A	R	A	A	G	R	G	G	R	A	R	A	G
SGBAR_A07_11987453	C/T	GBAR_A07	11987453	+	NA	NA	NA	NA	NA	NA	C	C	T	T	Y	N	T	Y	C	C	C	Y	C	T	C	C	C	C	T	C	T	T	C	C	C	Y	C	Y	C	C	T	C	T	T	N	C	Y	C	T
SGBAR_A07_11987510	T/G	GBAR_A07	11987510	+	NA	NA	NA	NA	NA	NA	T	T	G	G	K	N	G	K	T	K	T	N	T	G	T	T	T	T	G	N	G	G	T	T	T	K	T	K	T	T	G	K	G	G	N	T	K	T	G
SGBAR_A07_11987670	A/T	GBAR_A07	11987670	+	NA	NA	NA	NA	NA	NA	A	A	T	T	W	A	T	T	A	N	A	N	A	T	A	A	A	A	T	T	T	T	A	A	A	W	A	W	A	A	N	N	T	T	T	A	W	A	T
SGBAR_A07_11988472	C/T	GBAR_A07	11988472	+	NA	NA	NA	NA	NA	NA	C	C	T	T	Y	C	T	T	C	N	C	T	C	T	Y	C	C	C	T	T	T	T	C	C	C	N	C	Y	C	C	T	Y	T	T	Y	C	Y	C	T
SGBAR_A07_11989057	T/C	GBAR_A07	11989057	+	NA	NA	NA	NA	NA	NA	T	T	C	C	N	T	C	Y	T	Y	T	Y	T	C	Y	T	T	T	C	N	C	C	T	T	T	Y	T	Y	T	T	N	Y	C	C	Y	T	Y	T	C
SGBAR_A07_11989781	C/T	GBAR_A07	11989781	+	NA	NA	NA	NA	NA	NA	C	C	T	T	Y	C	T	N	C	Y	C	N	C	T	Y	C	C	C	T	T	T	T	C	C	C	Y	C	Y	C	C	T	N	T	T	Y	C	Y	C	T
SGBAR_A07_11990556	C/T	GBAR_A07	11990556	+	NA	NA	NA	NA	NA	NA	C	C	T	C	Y	C	T	N	C	C	C	T	C	T	C	C	C	C	N	C	T	T	C	C	C	N	C	Y	N	C	T	C	T	T	Y	C	Y	C	T
SGBAR_A07_11990813	C/T	GBAR_A07	11990813	+	NA	NA	NA	NA	NA	NA	C	C	T	T	Y	C	T	Y	C	N	C	T	C	T	C	C	C	C	T	C	T	T	C	C	C	N	C	Y	C	C	T	C	N	T	N	C	Y	C	T
SGBAR_A07_11991407	T/C	GBAR_A07	11991407	+	NA	NA	NA	NA	NA	NA	T	T	C	C	Y	T	N	N	T	T	T	C	T	C	Y	T	T	T	C	C	C	C	T	T	T	Y	T	Y	T	T	C	Y	C	C	C	T	Y	T	C
SGBAR_A07_11991697	C/T	GBAR_A07	11991697	+	NA	NA	NA	NA	NA	NA	C	C	T	T	Y	C	T	Y	C	C	C	T	C	T	Y	C	C	C	T	T	T	T	C	C	C	Y	C	Y	C	C	T	Y	T	T	N	C	Y	C	T
SGBAR_A07_11993046	C/T	GBAR_A07	11993046	+	NA	NA	NA	NA	NA	NA	C	C	T	T	Y	C	T	Y	C	Y	C	Y	C	T	Y	C	C	C	T	T	T	T	C	C	C	Y	C	C	C	C	T	Y	T	T	Y	C	Y	C	T
SGBAR_A07_11993052	T/C	GBAR_A07	11993052	+	NA	NA	NA	NA	NA	NA	T	T	C	C	Y	T	C	Y	T	Y	T	Y	T	C	Y	T	T	T	C	C	C	C	T	T	T	Y	T	T	T	T	C	Y	C	C	Y	T	Y	T	C
SGBAR_A07_11993480	A/G	GBAR_A07	11993480	+	NA	NA	NA	NA	NA	NA	A	A	G	G	R	A	G	G	A	A	A	G	A	G	A	A	A	A	G	G	G	G	A	A	A	R	A	A	N	A	N	R	G	G	R	A	R	A	G
SGBAR_A07_11993500	A/G	GBAR_A07	11993500	+	NA	NA	NA	NA	NA	NA	A	A	G	G	R	A	G	G	A	A	A	G	A	G	A	A	A	A	G	G	G	G	A	A	A	R	A	A	A	A	N	R	G	G	R	A	R	A	G
SGBAR_A07_11993657	A/T	GBAR_A07	11993657	+	NA	NA	NA	NA	NA	NA	A	A	A	W	A	A	A	A	A	A	A	A	A	A	A	N	A	A	A	W	A	N	A	A	W	N	A	A	W	A	A	A	N	W	A	N	A	W	N
SGBAR_A07_11993659	T/A	GBAR_A07	11993659	+	NA	NA	NA	NA	NA	NA	T	T	T	W	T	T	T	T	T	T	T	T	T	T	T	T	T	T	T	W	T	N	T	T	W	N	T	T	W	T	T	T	N	W	T	N	T	W	N
SGBAR_A07_11994083	G/A	GBAR_A07	11994083	+	NA	NA	NA	NA	NA	NA	G	G	A	A	N	G	A	R	G	R	G	A	G	A	R	G	G	N	A	A	A	A	G	G	G	R	G	R	G	G	A	R	A	A	R	G	R	G	A
SGBAR_A07_11994660	G/A	GBAR_A07	11994660	+	NA	NA	NA	NA	NA	NA	G	G	A	A	R	G	A	N	G	G	G	A	G	A	R	G	G	G	A	A	A	A	G	G	G	R	G	R	G	G	A	R	A	A	R	G	R	G	A
SGBAR_A07_11994889	G/A	GBAR_A07	11994889	+	NA	NA	NA	NA	NA	NA	G	G	A	A	R	G	A	N	G	G	G	A	G	A	R	G	G	G	A	A	A	A	G	G	G	N	G	R	G	G	A	R	A	A	R	G	R	G	A
SGBAR_A07_11995297	C/T	GBAR_A07	11995297	+	NA	NA	NA	NA	NA	NA	C	C	T	T	Y	C	T	Y	C	N	C	Y	C	T	Y	C	C	C	T	T	T	T	C	C	C	Y	C	Y	C	C	T	Y	T	T	Y	C	Y	C	T
SGBAR_A07_11995431	A/C	GBAR_A07	11995431	+	NA	NA	NA	NA	NA	NA	A	A	C	C	M	A	C	M	A	A	A	N	A	C	A	A	N	A	C	N	C	C	A	A	A	M	A	M	A	A	C	M	C	C	N	A	M	A	C
SGBAR_A07_11995447	G/T	GBAR_A07	11995447	+	NA	NA	NA	NA	NA	NA	G	G	G	G	K	G	G	G	G	G	G	G	G	G	G	G	G	G	T	G	G	T	G	G	G	G	G	G	G	G	K	G	G	N	G	G	G	G	T
SGBAR_A07_11995634	C/T	GBAR_A07	11995634	+	NA	NA	NA	NA	NA	NA	C	N	T	T	Y	C	T	Y	C	C	C	T	C	T	Y	C	C	C	T	N	T	T	C	C	C	Y	C	Y	C	C	T	Y	T	T	Y	C	T	C	T
SGBAR_A07_11995793	A/G	GBAR_A07	11995793	+	NA	NA	NA	NA	NA	NA	A	A	G	G	R	A	G	N	A	A	A	G	A	G	N	A	A	A	G	N	G	G	A	A	A	R	A	R	A	A	G	R	G	G	N	A	R	A	G
SGBAR_A07_11995870	C/T	GBAR_A07	11995870	+	NA	NA	NA	NA	NA	NA	C	C	T	T	Y	C	T	Y	C	C	C	T	C	T	Y	C	C	C	T	T	T	T	C	C	C	Y	C	Y	C	C	T	Y	T	T	Y	C	Y	C	N
SGBAR_A07_11995935	T/G	GBAR_A07	11995935	+	NA	NA	NA	NA	NA	NA	T	T	G	G	N	T	G	K	T	K	T	G	T	G	K	T	T	T	G	G	G	G	T	T	T	K	T	K	T	T	G	K	G	G	K	T	K	T	N
SGBAR_A07_11996275	A/G	GBAR_A07	11996275	+	NA	NA	NA	NA	NA	NA	A	A	G	G	R	A	G	N	A	N	A	R	A	G	N	A	A	A	G	G	G	N	A	A	A	R	A	A	A	A	G	R	G	G	R	A	R	A	G
SGBAR_A07_11996446	A/G	GBAR_A07	11996446	+	NA	NA	NA	NA	NA	NA	A	A	G	G	N	A	G	N	A	A	A	G	A	N	R	A	A	A	G	G	G	G	A	A	A	R	A	N	A	A	G	G	G	G	N	A	R	A	G
SGBAR_A07_11996619	C/T	GBAR_A07	11996619	+	NA	NA	NA	NA	NA	NA	T	C	C	C	C	C	C	N	C	T	C	C	C	C	C	C	C	C	C	C	C	C	C	C	T	C	C	C	C	C	C	C	C	C	N	C	C	T	C
SGBAR_A07_11996874	T/A	GBAR_A07	11996874	+	NA	NA	NA	NA	NA	NA	N	T	A	A	W	T	A	W	T	T	T	A	T	A	W	T	T	T	A	A	A	A	T	T	T	W	T	W	T	T	A	W	A	A	W	T	W	T	A
SGBAR_A07_11998018	C/T	GBAR_A07	11998018	+	NA	NA	NA	NA	NA	NA	C	C	T	T	Y	C	T	N	C	Y	C	T	C	T	Y	C	C	C	T	T	T	T	C	C	C	Y	C	Y	C	N	T	Y	T	T	Y	C	Y	C	T
SGBAR_A07_11998129	G/A	GBAR_A07	11998129	+	NA	NA	NA	NA	NA	NA	G	G	A	A	R	G	A	R	G	R	G	A	G	A	R	G	G	G	A	A	A	A	G	G	G	R	G	R	G	G	A	R	A	A	R	G	R	G	A
SGBAR_A07_11998248	A/T	GBAR_A07	11998248	+	NA	NA	NA	NA	NA	NA	A	A	T	T	W	A	T	W	A	A	A	T	A	T	W	A	A	A	T	T	T	T	A	A	A	W	A	W	A	A	T	W	T	T	N	A	W	A	T
SGBAR_A07_11998662	T/A	GBAR_A07	11998662	+	NA	NA	NA	NA	NA	NA	T	T	A	A	W	T	A	W	T	N	T	N	T	A	W	T	T	T	A	A	A	A	T	T	T	W	T	W	T	T	A	W	A	A	W	T	W	T	A
SGBAR_A07_11998888	A/G	GBAR_A07	11998888	+	NA	NA	NA	NA	NA	NA	A	A	G	G	G	A	G	R	A	A	A	G	A	G	R	A	A	A	G	G	G	G	A	A	A	R	A	R	A	A	G	R	G	G	R	A	R	A	G
SGBAR_A07_11999402	C/T	GBAR_A07	11999402	+	NA	NA	NA	NA	NA	NA	C	C	T	T	Y	C	T	N	C	Y	C	T	C	T	C	C	C	C	T	T	T	T	C	C	C	N	C	Y	C	C	T	Y	T	T	Y	C	Y	C	T
SGBAR_A07_11999451	T/C	GBAR_A07	11999451	+	NA	NA	NA	NA	NA	NA	T	T	C	C	Y	T	C	C	T	Y	T	C	T	N	Y	T	T	T	C	C	C	C	T	T	T	C	T	Y	T	T	C	Y	C	C	Y	T	Y	T	C
SGBAR_A07_11999736	C/A	GBAR_A07	11999736	+	NA	NA	NA	NA	NA	NA	C	C	A	A	A	C	A	N	C	C	C	A	C	N	M	C	C	C	A	A	A	A	C	C	C	M	C	M	C	C	A	M	A	A	M	C	M	C	A
SGBAR_A07_12000097	A/G	GBAR_A07	12000097	+	NA	NA	NA	NA	NA	NA	N	A	G	G	G	A	G	G	N	A	A	G	A	G	R	A	A	A	G	G	G	G	A	A	A	R	A	R	A	A	G	R	G	G	R	A	R	A	G
SGBAR_A07_12001809	C/A	GBAR_A07	12001809	+	NA	NA	NA	NA	NA	NA	C	C	C	C	C	N	C	C	C	N	C	C	C	M	C	M	C	C	N	C	M	C	C	C	M	N	N	N	N	N	C	C	C	C	N	C	C	M	C
SGBAR_A07_12003998	G/A	GBAR_A07	12003998	+	NA	NA	NA	NA	NA	NA	G	G	A	A	R	G	A	R	G	G	G	A	G	A	N	G	G	G	A	A	A	A	G	G	G	R	G	R	G	G	A	N	A	A	R	G	R	G	A
SGBAR_A07_12004155	G/A	GBAR_A07	12004155	+	NA	NA	NA	NA	NA	NA	G	G	A	A	R	G	A	R	G	G	G	A	G	A	G	G	G	G	A	A	A	A	G	G	G	R	G	R	G	G	A	R	A	A	R	G	R	G	A
SGBAR_A07_12004222	T/C	GBAR_A07	12004222	+	NA	NA	NA	NA	NA	NA	T	T	C	C	Y	T	C	N	T	Y	T	N	T	C	T	T	T	T	C	C	C	C	T	T	T	Y	T	Y	T	T	C	Y	C	C	Y	T	Y	T	C
SGBAR_A07_12005062	T/C	GBAR_A07	12005062	+	NA	NA	NA	NA	NA	NA	T	T	C	C	Y	T	C	Y	T	T	T	N	T	C	Y	T	T	T	C	C	C	C	T	T	T	Y	T	Y	T	T	C	Y	C	C	Y	T	Y	T	C
SGBAR_A07_12005633	A/T	GBAR_A07	12005633	+	NA	NA	NA	NA	NA	NA	A	A	T	T	T	A	T	W	A	A	A	T	A	N	W	A	A	N	T	T	T	T	A	A	A	W	A	W	A	A	T	W	T	T	W	A	W	A	T
SGBAR_A07_12005889	G/A	GBAR_A07	12005889	+	NA	NA	NA	NA	NA	NA	G	G	A	A	R	G	A	A	G	R	G	A	G	A	G	G	G	G	A	A	N	A	G	G	G	R	G	R	G	G	A	R	A	A	R	G	R	G	A
SGBAR_A07_12006636	T/C	GBAR_A07	12006636	+	NA	NA	NA	NA	NA	NA	T	T	C	C	Y	T	C	Y	T	T	T	C	T	N	Y	T	T	T	C	C	C	C	T	T	T	Y	T	Y	T	T	C	Y	C	C	N	T	Y	T	C
SGBAR_A07_12007096	C/A	GBAR_A07	12007096	+	NA	NA	NA	NA	NA	NA	C	C	A	A	M	C	A	M	C	M	C	A	C	A	M	C	C	C	A	A	A	A	C	C	C	M	C	M	C	C	A	M	A	A	M	C	M	C	A
SGBAR_A07_12007842	T/C	GBAR_A07	12007842	+	NA	NA	NA	NA	NA	NA	T	T	C	C	Y	T	C	Y	T	T	T	C	T	C	Y	T	T	T	C	C	C	C	T	T	T	Y	T	Y	T	T	C	Y	C	C	Y	T	Y	T	C
SGBAR_A07_12008108	T/A	GBAR_A07	12008108	+	NA	NA	NA	NA	NA	NA	N	T	A	A	N	T	A	W	T	W	T	N	T	A	T	T	T	T	A	A	A	A	T	T	T	N	T	W	T	T	A	W	A	A	W	T	W	T	A
SGBAR_A07_12008202	A/G	GBAR_A07	12008202	+	NA	NA	NA	NA	NA	NA	A	A	G	G	G	A	G	R	A	R	A	R	A	G	A	A	A	N	G	G	G	G	A	A	A	N	A	R	A	A	G	R	G	G	R	A	R	A	G
SGBAR_A07_12008246	A/G	GBAR_A07	12008246	+	NA	NA	NA	NA	NA	NA	A	A	G	G	G	A	G	R	A	R	A	N	A	G	A	A	A	A	N	G	G	G	A	A	A	R	A	R	A	A	G	R	G	G	R	A	R	A	G
SGBAR_A07_12008750	C/T	GBAR_A07	12008750	+	NA	NA	NA	NA	NA	NA	C	C	T	T	Y	C	T	Y	C	C	C	T	C	T	Y	C	C	C	T	T	T	T	C	C	C	Y	C	Y	C	C	T	Y	T	T	Y	C	Y	C	T
SGBAR_A07_12009081	A/G	GBAR_A07	12009081	+	NA	NA	NA	NA	NA	NA	A	A	G	G	N	A	G	N	A	R	A	N	A	G	R	A	A	A	G	G	G	G	A	A	A	R	A	R	A	A	G	R	G	G	N	A	R	A	G
SGBAR_A07_12009460	C/A	GBAR_A07	12009460	+	NA	NA	NA	NA	NA	NA	C	C	A	A	M	C	A	M	C	M	C	A	C	A	M	C	C	C	A	A	A	A	C	C	C	M	C	M	C	C	A	M	A	A	M	C	M	N	A
SGBAR_A07_12010052	T/C	GBAR_A07	12010052	+	NA	NA	NA	NA	NA	NA	T	T	C	C	Y	T	C	C	T	Y	T	N	T	C	N	T	T	T	C	C	C	C	T	T	T	Y	T	Y	T	T	C	C	C	C	C	T	C	T	C
SGBAR_A07_12010205	G/T	GBAR_A07	12010205	+	NA	NA	NA	NA	NA	NA	G	G	T	T	K	G	T	K	G	G	G	T	G	T	K	G	G	G	T	T	T	T	G	G	G	K	G	K	G	G	T	N	T	T	K	G	K	G	T
SGBAR_A07_12010565	T/C	GBAR_A07	12010565	+	NA	NA	NA	NA	NA	NA	T	T	C	C	Y	T	C	Y	T	T	T	N	T	C	Y	T	T	T	C	C	C	C	T	T	T	Y	T	Y	T	T	C	Y	C	C	C	T	Y	T	C
SGBAR_A07_12010678	G/T	GBAR_A07	12010678	+	NA	NA	NA	NA	NA	NA	G	G	G	G	G	T	G	G	G	G	G	N	G	G	G	G	G	G	G	G	G	G	G	G	G	G	T	K	G	G	G	G	G	G	G	G	G	G	G
SGBAR_A07_12010772	A/G	GBAR_A07	12010772	+	NA	NA	NA	NA	NA	NA	A	A	G	G	R	A	G	R	A	R	A	N	A	G	R	A	A	A	G	G	G	G	A	A	A	R	A	N	A	A	G	R	G	G	N	A	R	A	G
SGBAR_A07_12011281	G/A	GBAR_A07	12011281	+	NA	NA	NA	NA	NA	NA	G	G	A	A	R	G	A	N	G	R	G	N	G	A	R	G	G	G	A	A	A	A	G	G	G	R	G	R	G	G	A	R	A	A	R	G	R	G	A
SGBAR_A07_12011470	T/C	GBAR_A07	12011470	+	NA	NA	NA	NA	NA	NA	T	T	C	C	Y	T	C	N	T	Y	T	C	T	C	Y	T	T	T	C	C	C	C	T	T	T	Y	T	Y	T	T	C	Y	C	C	C	T	Y	T	C
SGBAR_A07_12011791	A/C	GBAR_A07	12011791	+	NA	NA	NA	NA	NA	NA	A	A	C	C	M	A	C	M	A	A	A	C	A	C	M	A	A	A	C	C	C	C	A	A	A	M	A	M	A	A	C	M	C	C	M	A	M	A	C
SGBAR_A07_12012463	C/T	GBAR_A07	12012463	+	NA	NA	NA	NA	NA	NA	C	C	T	T	Y	C	T	Y	C	N	C	T	C	T	Y	C	C	C	T	T	T	T	C	C	C	Y	C	Y	C	C	T	Y	T	T	Y	C	Y	C	T
SGBAR_A07_12012990	T/C	GBAR_A07	12012990	+	NA	NA	NA	NA	NA	NA	T	T	C	C	N	T	C	Y	T	T	T	C	T	C	Y	T	T	T	C	C	C	C	T	T	T	Y	T	Y	T	T	C	Y	N	C	Y	T	Y	T	C
[truncated: 297 more columns]

## Sheet: MYB113.G.hirsutum.SNP.3kb
Cotton accessions used for sequence analysis
rs#	alleles	chrom	pos	strand	assembly#	center	protLSID	assayLSID	panelLSID	QCcode	H84021	BYU11001	BYU11002	BYU11003	BYU11004	BYU11005	BYU11006	BYU11007	BYU11008	BYU11009	BYU11010	BYU11011	BYU11012	BYU11013	BYU11014	BYU11015	BYU11016	BYU11017	BYU11018	BYU11019	BYU11020	BYU11021	BYU11022	BYU11023	BYU11024	BYU11025	BYU11026	BYU11027	BYU11028	BYU11029	BYU11030	BYU11031	BYU11032	BYU11033	BYU11034	BYU11035	BYU11036	BYU11037	BYU11038
S7_11483181	A/G	7	11483181	+	NA	NA	NA	NA	NA	NA	A	A	A	A	G	G	A	A	A	A	A	A	A	A	A	A	A	A	A	A	A	A	A	A	A	A	A	A	A	A	A	A	A	A	A	A	A	A	A
S7_11483239	C/T	7	11483239	+	NA	NA	NA	NA	NA	NA	C	C	C	C	C	C	C	C	C	C	C	C	C	C	C	C	C	C	C	C	C	C	C	C	C	C	C	C	C	C	C	C	C	C	C	C	C	C	C
S7_11483325	C/T	7	11483325	+	NA	NA	NA	NA	NA	NA	C	C	C	C	C	C	C	C	C	C	C	C	C	C	C	C	C	C	C	C	C	C	C	C	C	C	C	C	C	C	C	C	C	C	C	C	C	C	C
S7_11483379	A/G	7	11483379	+	NA	NA	NA	NA	NA	NA	A	A	A	A	G	G	A	A	A	A	A	A	A	A	A	A	A	A	A	A	A	A	A	A	A	A	A	A	A	A	A	A	A	A	A	A	A	A	A
S7_11483395	C/T	7	11483395	+	NA	NA	NA	NA	NA	NA	C	C	C	C	C	C	C	C	C	C	C	C	C	C	C	C	C	C	C	C	C	C	C	C	C	C	C	C	C	C	C	C	C	C	C	C	C	C	C
S7_11483398	A/G	7	11483398	+	NA	NA	NA	NA	NA	NA	A	A	A	A	A	A	A	A	A	A	A	A	A	A	A	A	A	A	A	A	A	A	A	A	A	A	A	A	A	A	A	A	A	A	A	A	A	A	A
S7_11483445	T/C	7	11483445	+	NA	NA	NA	NA	NA	NA	T	T	T	T	C	C	T	T	T	T	T	T	T	T	T	T	T	T	T	T	T	T	T	T	T	T	T	T	T	T	T	T	T	T	T	T	T	T	T
S7_11483462	G/A	7	11483462	+	NA	NA	NA	NA	NA	NA	G	G	G	G	G	G	G	G	G	G	G	G	G	G	G	G	G	G	G	G	G	G	G	G	G	G	G	G	G	G	G	G	G	G	G	G	G	G	G
S7_11483484	T/C	7	11483484	+	NA	NA	NA	NA	NA	NA	T	T	T	T	C	C	T	T	T	T	T	T	T	T	T	T	T	T	T	T	T	T	T	T	T	T	T	T	T	T	T	T	T	T	T	T	T	T	T
S7_11483515	G/A	7	11483515	+	NA	NA	NA	NA	NA	NA	G	G	G	G	G	G	G	G	G	G	G	G	G	G	G	G	G	G	G	G	G	G	G	G	G	G	G	G	G	G	G	G	G	G	G	G	G	G	G
S7_11483521	G/C	7	11483521	+	NA	NA	NA	NA	NA	NA	G	G	G	G	C	C	G	G	G	G	G	G	G	G	G	G	G	G	G	G	G	G	G	G	G	G	G	G	G	G	G	G	G	G	G	G	G	G	G
S7_11483568	C/T	7	11483568	+	NA	NA	NA	NA	NA	NA	C	C	C	Y	C	C	C	C	C	C	C	C	C	C	C	C	C	C	C	C	C	C	C	C	C	C	C	C	C	C	T	C	C	C	C	T	T	C	C
S7_11483621	C/G	7	11483621	+	NA	NA	NA	NA	NA	NA	C	C	C	C	G	G	C	C	C	C	C	C	C	C	C	C	C	C	C	C	C	C	C	C	C	C	C	C	C	C	C	C	C	C	C	C	C	C	C
S7_11483671	A/G	7	11483671	+	NA	NA	NA	NA	NA	NA	A	A	A	A	G	G	A	A	A	A	A	A	A	A	A	A	A	A	A	A	A	A	A	A	A	A	A	A	A	A	A	A	A	A	A	A	A	A	A
S7_11483723	C/T	7	11483723	+	NA	NA	NA	NA	NA	NA	C	C	C	C	C	C	C	C	C	C	C	C	C	C	C	C	C	C	C	C	C	C	C	C	C	C	C	C	C	C	C	C	C	C	C	C	C	C	C
S7_11483731	C/T	7	11483731	+	NA	NA	NA	NA	NA	NA	C	C	C	C	C	C	C	C	C	C	C	C	C	C	C	C	C	C	C	C	C	C	C	C	C	C	C	C	C	C	C	C	C	C	C	C	C	C	C
S7_11483741	T/A	7	11483741	+	NA	NA	NA	NA	NA	NA	T	T	T	T	T	T	T	T	T	T	T	T	T	T	T	T	T	T	T	T	T	T	T	T	T	T	T	T	T	T	T	T	T	T	T	T	T	T	T
S7_11483826	C/T	7	11483826	+	NA	NA	NA	NA	NA	NA	C	C	C	C	C	C	C	C	C	C	C	C	C	C	C	C	C	C	C	C	C	C	C	C	C	C	C	C	C	C	C	C	C	C	C	C	C	C	C
S7_11483846	G/A	7	11483846	+	NA	NA	NA	NA	NA	NA	G	G	G	G	G	G	G	G	G	G	G	G	G	G	G	G	G	G	G	G	G	G	G	G	G	G	G	G	G	G	G	G	G	G	G	G	G	G	G
S7_11483870	A/G	7	11483870	+	NA	NA	NA	NA	NA	NA	A	A	A	A	A	A	A	A	A	A	A	A	A	A	A	A	A	A	A	A	A	A	A	A	A	A	A	A	A	A	A	A	A	A	A	A	A	A	A
S7_11483894	T/C	7	11483894	+	NA	NA	NA	NA	NA	NA	T	T	T	T	T	T	T	T	T	T	T	T	T	T	T	T	T	T	T	T	T	T	T	T	T	T	T	T	T	T	T	T	T	T	T	T	T	T	T
S7_11483970	C/T	7	11483970	+	NA	NA	NA	NA	NA	NA	C	C	C	C	C	C	C	C	C	C	C	C	C	C	C	C	C	C	C	C	C	C	C	C	C	C	C	C	C	C	C	C	C	C	C	C	C	C	C
S7_11483983	G/A	7	11483983	+	NA	NA	NA	NA	NA	NA	G	G	G	G	A	A	G	G	G	G	G	G	G	G	G	G	G	G	G	G	G	G	G	G	G	G	G	G	G	G	G	G	G	G	G	G	G	G	G
S7_11483986	G/C	7	11483986	+	NA	NA	NA	NA	NA	NA	G	G	G	G	G	G	G	G	G	G	G	G	G	G	G	G	G	S	G	G	G	G	G	G	G	G	G	G	G	G	G	G	G	G	G	G	G	G	G
S7_11484009	C/T	7	11484009	+	NA	NA	NA	NA	NA	NA	T	C	T	C	C	C	T	T	C	C	C	T	T	T	T	C	Y	C	C	T	T	C	T	T	T	C	T	C	T	T	C	T	C	C	T	C	C	T	C
S7_11484030	A/G	7	11484030	+	NA	NA	NA	NA	NA	NA	G	A	G	A	G	G	G	G	A	A	A	G	G	G	G	A	R	A	A	G	G	A	G	G	G	A	G	A	G	G	A	G	A	A	G	A	A	G	A
S7_11484057	G/A	7	11484057	+	NA	NA	NA	NA	NA	NA	G	G	G	G	G	G	G	G	G	G	G	G	G	G	G	G	G	G	G	G	G	G	G	G	G	G	G	G	G	G	G	G	G	G	G	G	G	G	G
S7_11484106	C/T	7	11484106	+	NA	NA	NA	NA	NA	NA	C	C	C	C	C	C	C	C	C	C	C	C	C	C	C	C	C	C	C	C	C	C	C	C	C	C	C	C	C	C	C	C	C	C	C	C	C	C	C
S7_11484196	T/C	7	11484196	+	NA	NA	NA	NA	NA	NA	T	C	T	Y	T	T	T	T	C	C	C	T	T	T	T	C	Y	C	C	T	T	C	T	T	T	C	T	C	T	T	T	T	C	C	T	T	T	T	C
S7_11484229	A/G	7	11484229	+	NA	NA	NA	NA	NA	NA	A	A	A	A	A	A	A	A	A	A	A	A	A	A	A	A	A	A	A	A	A	A	A	A	A	A	A	A	A	A	A	A	A	A	A	A	A	A	A
S7_11484468	T/C	7	11484468	+	NA	NA	NA	NA	NA	NA	T	T	T	T	C	C	T	T	T	T	T	T	T	T	T	T	T	T	T	T	T	T	T	T	T	T	T	T	T	T	T	T	T	T	T	T	T	T	T
S7_11484496	G/A	7	11484496	+	NA	NA	NA	NA	NA	NA	A	G	A	G	G	G	A	A	N	G	G	A	A	A	A	G	R	G	G	A	A	G	A	A	A	G	A	G	A	A	G	A	G	G	A	G	G	A	G
S7_11484517	G/A	7	11484517	+	NA	NA	NA	NA	NA	NA	G	G	G	G	G	G	G	G	G	G	G	G	G	G	G	G	G	G	G	G	G	G	G	G	G	G	G	G	G	G	G	G	G	G	G	G	G	G	G
S7_11484576	C/T	7	11484576	+	NA	NA	NA	NA	NA	NA	C	C	C	C	C	C	C	C	N	C	C	C	C	C	C	C	C	C	C	C	C	C	C	C	C	C	C	C	C	C	C	C	C	C	C	C	C	C	C
S7_11484578	G/T	7	11484578	+	NA	NA	NA	NA	NA	NA	G	G	G	G	G	G	G	G	N	G	G	G	G	G	G	G	G	G	G	G	G	G	G	G	G	G	G	G	G	G	G	G	G	G	G	G	G	G	G
S7_11484596	G/A	7	11484596	+	NA	NA	NA	NA	NA	NA	G	G	G	G	G	G	G	G	G	G	G	G	G	G	G	G	G	G	G	G	G	G	G	G	G	G	G	G	G	G	G	G	G	G	G	G	G	G	G
S7_11484610	G/A	7	11484610	+	NA	NA	NA	NA	NA	NA	G	G	G	G	G	G	G	G	N	G	G	G	G	G	G	G	G	G	G	G	G	G	G	G	G	G	G	G	G	G	G	G	G	G	G	G	G	G	G
S7_11484810	G/A	7	11484810	+	NA	NA	NA	NA	NA	NA	G	G	G	G	G	G	G	G	G	G	G	G	G	G	G	G	G	G	G	G	G	G	G	G	G	G	G	G	G	G	G	G	G	G	G	G	G	G	G
S7_11484817	C/T	7	11484817	+	NA	NA	NA	NA	NA	NA	C	C	C	C	C	C	C	C	C	C	C	C	C	C	C	C	C	C	C	C	C	C	C	C	C	C	C	C	C	C	C	C	C	C	C	C	C	C	C
S7_11484821	A/G	7	11484821	+	NA	NA	NA	NA	NA	NA	A	A	A	A	R	G	A	A	A	A	A	A	A	A	A	A	A	A	A	A	A	A	A	A	A	A	A	A	A	A	A	A	A	A	A	A	A	A	A
S7_11484830	G/A	7	11484830	+	NA	NA	NA	NA	NA	NA	G	G	G	G	G	G	G	G	G	G	G	G	G	G	G	G	G	G	G	G	G	G	G	G	G	G	G	G	G	G	G	G	G	G	G	G	G	G	G
S7_11484844	G/A	7	11484844	+	NA	NA	NA	NA	NA	NA	G	G	G	G	G	G	G	G	G	G	G	G	G	G	G	G	G	G	G	G	G	G	G	G	G	G	G	G	G	G	G	G	G	G	G	G	G	G	G
S7_11484862	G/A	7	11484862	+	NA	NA	NA	NA	NA	NA	G	G	G	R	G	G	G	G	G	G	G	G	G	G	G	G	G	G	G	G	G	G	G	G	G	G	G	G	G	G	A	G	G	G	G	A	A	G	G
S7_11484874	C/T	7	11484874	+	NA	NA	NA	NA	NA	NA	C	T	C	Y	C	C	C	C	T	T	T	C	C	C	C	T	Y	T	T	C	C	T	C	C	C	T	C	T	C	C	C	C	T	T	C	C	C	C	T
S7_11485002	G/A	7	11485002	+	NA	NA	NA	NA	NA	NA	G	G	G	G	G	G	G	G	G	G	G	G	G	G	G	G	G	G	G	G	G	G	G	G	G	G	G	G	G	G	G	G	G	G	G	G	G	G	G
S7_11485072	C/T	7	11485072	+	NA	NA	NA	NA	NA	NA	C	C	C	C	C	C	C	C	C	C	C	C	C	C	C	C	C	C	C	C	C	C	C	C	C	C	C	C	C	C	C	C	C	C	C	C	C	C	C
S7_11485127	C/T	7	11485127	+	NA	NA	NA	NA	NA	NA	C	C	C	C	C	C	C	C	C	C	C	C	C	C	C	C	C	C	C	C	C	C	C	C	C	C	C	C	C	C	C	C	C	C	C	C	C	C	C
S7_11485197	G/T	7	11485197	+	NA	NA	NA	NA	NA	NA	G	G	G	G	T	T	G	G	G	G	G	G	G	G	G	G	G	G	G	G	G	G	G	G	G	G	G	G	G	G	G	G	G	G	G	G	G	G	G
S7_11485203	C/T	7	11485203	+	NA	NA	NA	NA	NA	NA	C	C	C	C	C	C	C	C	C	C	C	C	C	C	C	C	C	C	C	C	C	C	C	C	C	C	C	C	C	C	C	C	C	C	C	C	C	C	C
S7_11485274	G/A	7	11485274	+	NA	NA	NA	NA	NA	NA	G	G	G	G	G	G	G	G	G	G	G	G	G	G	G	G	G	G	G	G	G	G	G	G	G	G	G	G	G	G	G	G	G	G	G	G	G	G	G
S7_11485334	T/A	7	11485334	+	NA	NA	NA	NA	NA	NA	T	T	T	T	A	A	T	T	T	T	T	T	T	T	T	T	T	T	T	T	T	T	T	T	T	T	T	T	T	T	T	T	T	T	T	T	T	T	T
S7_11485335	C/T	7	11485335	+	NA	NA	NA	NA	NA	NA	C	C	C	C	C	C	C	C	C	C	C	C	C	C	C	C	C	C	C	C	C	C	C	C	C	C	C	C	C	C	C	C	C	C	C	C	C	C	C
S7_11485362	G/T	7	11485362	+	NA	NA	NA	NA	NA	NA	G	G	G	G	G	G	G	G	G	G	G	G	G	G	G	G	G	G	G	G	G	G	G	G	G	G	G	G	G	G	G	G	G	G	G	G	G	G	G
S7_11485484	C/A	7	11485484	+	NA	NA	NA	NA	NA	NA	C	C	C	M	C	C	C	C	C	C	C	C	C	C	C	C	C	C	C	C	C	C	C	C	C	C	C	C	C	C	A	C	C	C	C	A	A	C	C
S7_11485627	C/T	7	11485627	+	NA	NA	NA	NA	NA	NA	C	C	C	C	C	C	C	C	C	C	C	C	C	C	C	C	C	C	C	C	C	C	C	C	C	C	C	C	C	C	C	C	C	C	C	C	C	C	C
S7_11485688	G/T	7	11485688	+	NA	NA	NA	NA	NA	NA	G	G	G	G	G	G	G	G	G	G	G	G	G	G	G	G	G	G	G	G	G	G	G	G	G	G	G	G	G	G	G	G	G	G	G	G	G	G	G
S7_11485796	G/A	7	11485796	+	NA	NA	NA	NA	NA	NA	G	G	G	G	G	G	G	G	G	G	G	G	G	G	G	G	G	G	G	G	G	G	G	G	G	G	G	G	G	G	G	G	G	G	G	G	G	G	G
S7_11485861	A/T	7	11485861	+	NA	NA	NA	NA	NA	NA	A	A	A	A	A	A	A	A	A	A	A	A	A	A	A	A	A	A	A	A	A	A	A	A	A	A	A	A	A	A	A	A	A	A	A	A	A	A	A
S7_11485927	G/A	7	11485927	+	NA	NA	NA	NA	NA	NA	G	G	G	G	G	G	G	G	G	G	G	G	G	G	G	A	G	A	G	G	G	A	G	G	G	A	G	G	G	G	G	G	A	G	G	G	G	G	G
S7_11485959	A/G	7	11485959	+	NA	NA	NA	NA	NA	NA	A	A	A	A	A	A	A	A	A	A	A	A	A	A	A	A	A	A	A	A	A	A	A	A	A	A	A	A	A	A	A	A	A	A	A	A	A	A	A
S7_11486069	T/C	7	11486069	+	NA	NA	NA	NA	NA	NA	N	T	T	T	T	T	T	T	T	T	T	T	T	T	T	T	T	T	T	T	T	T	T	T	T	T	T	T	T	T	T	T	T	T	T	T	T	T	T
S7_11486156	T/C	7	11486156	+	NA	NA	NA	NA	NA	NA	N	T	T	T	T	T	T	T	T	T	T	T	T	T	T	T	T	T	T	T	T	T	T	T	T	T	T	T	T	T	T	T	T	T	T	T	T	T	T
S7_11486197	A/T	7	11486197	+	NA	NA	NA	NA	NA	NA	A	T	A	T	A	A	A	A	T	T	T	A	A	A	A	T	W	T	T	W	A	T	A	A	A	T	A	T	W	A	T	A	T	T	A	T	T	A	T
S7_11486258	A/G	7	11486258	+	NA	NA	NA	NA	NA	NA	A	A	A	A	A	A	A	A	A	A	A	A	A	A	A	A	A	A	A	A	A	A	A	A	A	A	A	A	A	A	A	A	A	A	A	A	A	A	A
S7_11486399	A/T	7	11486399	+	NA	NA	NA	NA	NA	NA	A	A	A	A	A	A	A	A	A	A	A	A	A	A	A	A	A	A	A	A	A	A	A	A	A	A	A	A	A	A	A	A	A	A	A	A	A	A	A
S7_11486567	G/A	7	11486567	+	NA	NA	NA	NA	NA	NA	G	G	G	G	G	G	G	G	G	G	G	G	G	G	G	G	G	G	G	G	G	G	G	G	G	G	G	G	G	G	G	G	G	G	G	G	G	G	G
S7_11486585	A/G	7	11486585	+	NA	NA	NA	NA	NA	NA	A	A	A	A	G	G	A	A	A	A	A	A	A	A	A	A	A	A	A	A	A	A	A	A	A	A	A	A	A	A	A	A	A	A	A	A	A	A	A
S7_11486601	G/A	7	11486601	+	NA	NA	NA	NA	NA	NA	A	G	A	G	G	G	A	A	G	G	G	A	A	A	A	G	R	G	G	A	A	G	A	A	A	G	A	G	A	A	G	A	G	G	A	G	G	A	G
S7_11486605	G/A	7	11486605	+	NA	NA	NA	NA	NA	NA	G	G	G	G	G	G	G	G	G	G	G	G	G	G	G	G	G	G	G	G	G	G	G	G	G	G	G	G	G	G	G	G	G	G	G	G	G	G	G
S7_11486709	G/A	7	11486709	+	NA	NA	NA	NA	NA	NA	G	G	G	R	G	G	G	G	G	G	G	G	G	G	G	G	G	G	G	G	G	G	G	G	G	G	G	G	G	G	A	G	G	G	G	A	A	G	G
S7_11486732	G/A	7	11486732	+	NA	NA	NA	NA	NA	NA	G	G	G	G	G	G	G	G	G	G	G	G	G	G	G	G	G	G	G	G	G	G	G	G	G	G	G	G	G	G	G	G	G	G	G	G	G	G	G
S7_11486736	G/A	7	11486736	+	NA	NA	NA	NA	NA	NA	G	G	G	G	G	G	G	G	G	G	G	G	G	G	G	G	G	G	G	G	G	G	G	G	G	G	G	G	G	G	G	G	G	G	G	G	G	G	G
S7_11486897	A/G	7	11486897	+	NA	NA	NA	NA	NA	NA	A	A	A	A	A	A	A	A	A	A	A	A	A	A	A	A	A	A	A	A	A	A	A	A	A	A	A	A	A	A	A	A	A	A	A	A	A	A	A
S7_11487061	A/C	7	11487061	+	NA	NA	NA	NA	NA	NA	N	A	A	A	A	A	A	A	A	A	A	A	A	A	A	A	A	A	A	A	A	A	A	A	A	A	A	A	A	A	A	A	A	A	A	A	A	A	A
S7_11487095	G/A	7	11487095	+	NA	NA	NA	NA	NA	NA	G	G	G	G	G	G	G	G	G	G	G	G	G	G	G	G	G	G	G	G	G	G	G	G	G	G	G	G	G	G	G	G	G	G	G	G	G	G	G
S7_11487512	G/A	7	11487512	+	NA	NA	NA	NA	NA	NA	G	G	G	G	G	G	G	G	G	G	G	G	G	G	G	G	G	G	G	G	G	G	G	G	G	G	G	G	G	G	G	G	G	G	G	G	G	G	G
S7_11487553	G/A	7	11487553	+	NA	NA	NA	NA	NA	NA	G	G	G	G	A	A	G	G	G	G	G	G	G	G	G	G	G	G	G	G	G	G	G	G	G	G	G	G	G	G	G	G	G	G	G	G	G	G	G
S7_11487762	G/C	7	11487762	+	NA	NA	NA	NA	NA	NA	G	G	G	G	G	G	G	G	G	G	G	G	G	G	G	G	G	G	G	G	G	G	G	G	G	G	G	G	G	G	G	G	G	G	G	G	G	G	G
S7_11487814	G/T	7	11487814	+	NA	NA	NA	NA	NA	NA	G	G	G	G	G	G	G	G	G	G	G	G	G	G	G	G	G	G	G	G	G	G	G	G	G	G	G	G	G	G	G	G	G	G	G	G	G	G	G
S7_11487874	G/C	7	11487874	+	NA	NA	NA	NA	NA	NA	G	G	G	G	G	G	G	G	G	G	G	G	G	G	G	G	G	G	G	G	G	G	G	G	G	G	G	G	G	G	G	G	G	G	G	G	G	G	G
S7_11488275	C/A	7	11488275	+	NA	NA	NA	NA	NA	NA	N	C	C	C	C	C	C	M	C	C	C	C	C	M	C	C	C	C	C	C	C	M	C	C	M	C	C	C	C	C	C	C	C	C	C	C	C	M	C
S7_11488277	G/T	7	11488277	+	NA	NA	NA	NA	NA	NA	N	G	G	G	G	G	G	G	G	G	G	G	G	G	G	G	G	G	G	G	G	G	G	G	G	G	G	G	G	G	G	G	G	G	G	G	G	G	G
S7_11488304	T/C	7	11488304	+	NA	NA	NA	NA	NA	NA	N	T	T	T	T	T	T	T	T	T	T	T	T	T	T	T	T	T	T	T	T	T	T	T	T	T	T	T	T	T	T	T	T	T	T	T	T	T	T
S7_11488311	T/A	7	11488311	+	NA	NA	NA	NA	NA	NA	N	T	T	T	T	T	T	W	T	T	T	T	T	W	T	T	T	T	T	T	T	W	T	T	W	T	T	T	T	T	T	T	T	T	T	T	T	W	T
S7_11488316	C/T	7	11488316	+	NA	NA	NA	NA	NA	NA	N	C	C	C	C	C	C	C	C	C	C	C	C	C	C	C	C	C	C	C	C	C	C	C	C	C	C	C	C	C	C	C	C	C	C	C	C	C	C
S7_11488331	C/T	7	11488331	+	NA	NA	NA	NA	NA	NA	N	C	C	C	C	C	C	Y	C	C	C	C	C	Y	C	C	C	C	C	C	C	Y	C	C	C	C	C	C	C	C	C	C	C	C	C	C	C	Y	C
S7_11488596	T/C	7	11488596	+	NA	NA	NA	NA	NA	NA	N	T	T	T	T	T	T	T	T	T	T	T	T	T	T	T	T	T	T	T	T	T	T	T	T	T	T	T	T	T	T	T	T	T	T	T	T	T	T
S7_11488602	C/T	7	11488602	+	NA	NA	NA	NA	NA	NA	N	C	C	C	T	T	C	C	C	C	C	N	N	C	C	C	C	C	C	C	N	C	C	C	C	C	C	C	C	C	C	C	C	C	N	C	C	C	C
S7_11488653	A/G	7	11488653	+	NA	NA	NA	NA	NA	NA	A	A	A	A	G	G	A	A	A	A	A	A	A	A	A	A	A	A	A	A	A	A	A	A	A	A	A	A	A	A	A	A	A	A	A	A	A	A	A
S7_11488728	T/A	7	11488728	+	NA	NA	NA	NA	NA	NA	N	N	A	N	T	T	N	N	N	N	A	N	N	A	A	N	N	N	A	A	A	N	N	N	A	N	N	N	N	A	N	N	N	N	N	N	A	N	N
S7_11488781	A/G	7	11488781	+	NA	NA	NA	NA	NA	NA	N	A	A	A	A	A	A	A	A	A	A	A	A	A	A	A	A	A	A	A	A	A	A	A	A	A	A	A	A	A	A	A	A	A	A	A	A	A	A
S7_11488818	C/T	7	11488818	+	NA	NA	NA	NA	NA	NA	C	C	C	C	C	C	C	C	C	C	C	C	C	C	C	C	C	C	C	C	C	C	C	C	C	C	C	C	C	C	C	C	C	C	C	C	C	C	C
S7_11488891	A/C	7	11488891	+	NA	NA	NA	NA	NA	NA	A	A	A	A	A	A	A	A	A	A	A	A	A	A	A	A	A	A	A	A	A	A	A	A	A	A	A	A	A	A	A	A	A	A	A	A	A	A	A
S7_11488923	A/G	7	11488923	+	NA	NA	NA	NA	NA	NA	A	A	A	A	A	A	A	A	A	A	A	A	A	A	A	A	A	A	A	A	A	A	A	A	A	A	A	A	A	A	A	A	A	A	A	A	A	A	A
S7_11489105	T/A	7	11489105	+	NA	NA	NA	NA	NA	NA	T	T	T	T	T	T	T	T	T	T	T	T	T	T	T	T	T	T	T	T	T	T	T	T	T	T	T	T	T	T	T	T	T	T	T	T	T	T	T
S7_11489423	A/T	7	11489423	+	NA	NA	NA	NA	NA	NA	T	A	T	A	A	A	T	T	A	A	A	T	T	T	T	A	W	A	A	T	T	A	T	T	T	A	T	A	T	T	A	T	A	A	T	A	A	T	A
S7_11489551	C/T	7	11489551	+	NA	NA	NA	NA	NA	NA	N	C	C	C	C	C	C	C	C	C	C	C	C	C	C	C	C	C	C	C	C	C	C	C	C	C	C	C	C	C	C	C	C	C	C	C	C	C	C
S7_11489675	A/G	7	11489675	+	NA	NA	NA	NA	NA	NA	A	A	A	A	A	A	A	A	A	A	A	A	A	A	A	A	A	A	A	A	A	A	A	A	A	A	A	A	A	A	A	A	A	A	A	A	A	A	A
S7_11490081	T/G	7	11490081	+	NA	NA	NA	NA	NA	NA	T	T	T	T	G	G	T	T	T	T	T	T	T	T	T	T	T	T	T	T	T	T	T	T	T	T	T	T	T	T	T	T	T	T	T	T	T	T	T
S7_11490141	T/C	7	11490141	+	NA	NA	NA	NA	NA	NA	T	T	T	T	T	T	T	T	T	T	T	T	T	T	T	T	T	T	T	T	T	T	T	T	T	T	T	T	T	T	T	T	T	T	T	T	T	T	T
S7_11490217	T/C	7	11490217	+	NA	NA	NA	NA	NA	NA	N	T	T	T	C	C	T	T	T	T	T	T	T	T	T	T	T	T	T	T	T	T	T	T	T	T	T	T	T	T	T	T	T	T	T	T	T	T	T
S7_11490280	T/A	7	11490280	+	NA	NA	NA	NA	NA	NA	T	T	T	W	T	T	T	T	T	T	T	T	T	T	T	T	T	T	T	T	T	T	T	T	T	T	T	T	T	T	A	T	T	T	T	A	A	T	T
S7_11490525	G/A	7	11490525	+	NA	NA	NA	NA	NA	NA	G	G	G	G	A	A	G	G	G	G	G	G	G	G	G	G	G	G	G	G	G	G	G	G	G	G	G	G	G	G	G	G	G	G	G	G	G	G	G
S7_11490559	A/C	7	11490559	+	NA	NA	NA	NA	NA	NA	A	A	A	A	A	A	A	A	A	A	A	A	A	A	A	A	A	A	A	A	A	A	A	A	A	A	A	A	A	A	A	A	A	A	A	A	A	A	A
S7_11490645	T/G	7	11490645	+	NA	NA	NA	NA	NA	NA	T	T	T	T	T	T	T	T	T	T	T	T	T	T	T	T	T	T	T	T	T	T	T	T	T	T	T	T	T	T	T	T	T	T	T	T	T	T	T
S7_11490750	A/T	7	11490750	+	NA	NA	NA	NA	NA	NA	A	A	A	A	A	A	A	A	A	A	A	A	A	A	A	A	A	A	A	A	A	A	A	A	A	A	A	A	A	A	A	A	A	A	A	A	A	A	A
S7_11490990	A/T	7	11490990	+	NA	NA	NA	NA	NA	NA	A	A	A	A	A	A	A	A	A	A	A	A	A	A	A	A	A	A	A	A	A	A	A	A	A	A	A	A	A	A	A	A	A	A	A	A	A	A	A
S7_11491039	G/T	7	11491039	+	NA	NA	NA	NA	NA	NA	G	G	G	G	G	G	G	G	G	G	G	G	G	G	G	G	G	G	G	G	G	G	G	G	G	G	G	G	G	G	G	G	G	G	G	G	G	G	G
S7_11491263	A/G	7	11491263	+	NA	NA	NA	NA	NA	NA	A	A	A	A	A	A	A	A	A	A	A	A	A	A	A	A	A	A	A	A	A	A	A	A	A	A	A	A	A	A	A	A	A	A	A	A	A	A	A
S7_11491401	A/T	7	11491401	+	NA	NA	NA	NA	NA	NA	A	A	A	A	A	A	A	A	A	A	A	A	A	A	A	A	A	A	A	A	A	A	A	A	A	A	A	A	A	A	A	A	A	A	A	A	A	A	A
S7_11491461	T/G	7	11491461	+	NA	NA	NA	NA	NA	NA	T	T	T	T	T	T	T	T	T	T	T	T	T	T	T	T	T	T	T	T	T	T	T	T	T	T	T	T	T	T	T	T	T	T	T	T	T	T	T
S7_11491463	C/T	7	11491463	+	NA	NA	NA	NA	NA	NA	C	C	C	C	C	C	C	C	C	C	C	C	C	C	C	C	C	C	C	C	C	C	C	C	C	C	C	C	C	C	C	C	C	C	C	C	C	C	C
S7_11491651	A/T	7	11491651	+	NA	NA	NA	NA	NA	NA	A	A	A	A	A	A	A	A	A	A	A	A	A	A	A	A	A	A	A	A	A	A	A	A	A	A	A	A	A	A	A	A	A	A	A	A	A	A	A
S7_11491687	C/T	7	11491687	+	NA	NA	NA	NA	NA	NA	C	C	C	C	C	C	C	C	C	C	C	C	C	C	C	C	C	C	C	C	C	C	C	C	C	C	C	C	C	C	C	C	C	C	C	C	C	C	C
S7_11492292	C/A	7	11492292	+	NA	NA	NA	NA	NA	NA	N	C	C	C	C	C	C	C	C	C	C	C	C	C	C	C	C	C	C	C	C	C	C	C	C	C	C	C	C	C	C	C	C	C	C	C	C	C	C
S7_11492350	G/A	7	11492350	+	NA	NA	NA	NA	NA	NA	N	G	G	G	G	G	G	G	G	G	G	G	G	G	G	G	G	G	G	G	G	G	G	G	G	G	G	G	G	G	G	G	G	G	G	G	G	G	G
S7_11492370	T/C	7	11492370	+	NA	NA	NA	NA	NA	NA	N	T	T	T	T	T	T	T	T	T	T	T	T	T	T	T	T	T	T	T	T	T	T	T	T	T	T	T	T	T	T	T	T	T	T	T	T	T	T
S7_11492713	A/C	7	11492713	+	NA	NA	NA	NA	NA	NA	A	A	A	A	C	C	A	A	N	A	A	A	A	A	A	A	A	A	A	A	A	A	A	A	A	A	A	A	A	A	A	A	A	A	A	A	A	A	A
S7_11493042	G/A	7	11493042	+	NA	NA	NA	NA	NA	NA	G	G	G	R	G	G	G	G	G	G	G	G	G	G	G	G	G	G	G	G	G	G	G	G	G	G	G	G	G	G	A	G	G	G	G	A	A	G	G
S7_11493184	C/T	7	11493184	+	NA	NA	NA	NA	NA	NA	C	C	C	C	C	C	C	C	C	C	C	C	C	C	C	C	C	C	C	C	C	C	C	C	C	C	C	C	C	C	C	C	C	C	C	C	C	C	C
S7_11493759	G/T	7	11493759	+	NA	NA	NA	NA	NA	NA	G	G	G	G	G	G	G	G	G	G	G	G	G	G	G	G	G	G	G	G	G	G	G	G	G	G	G	G	G	G	G	G	G	G	G	G	G	G	G
S7_11493788	G/A	7	11493788	+	NA	NA	NA	NA	NA	NA	G	G	G	G	G	G	G	G	N	G	G	G	G	G	G	G	G	G	G	G	G	G	G	G	G	G	G	G	G	G	G	G	G	G	G	G	G	G	G
S7_11493862	C/T	7	11493862	+	NA	NA	NA	NA	NA	NA	C	C	C	C	C	C	C	C	C	C	C	C	C	C	C	C	C	C	C	C	C	C	C	C	C	C	C	C	C	C	C	C	C	C	C	C	C	C	C
S7_11493915	A/G	7	11493915	+	NA	NA	NA	NA	NA	NA	A	A	A	A	G	G	A	A	A	A	A	A	A	A	A	A	A	A	A	A	A	A	A	A	A	A	A	A	A	A	A	A	A	A	A	A	A	A	A
S7_11493932	T/G	7	11493932	+	NA	NA	NA	NA	NA	NA	T	T	T	T	T	T	T	T	T	T	T	T	T	T	T	T	T	T	T	T	T	T	T	T	T	T	T	T	T	T	T	T	T	T	T	T	T	T	T
S7_11493981	G/A	7	11493981	+	NA	NA	NA	NA	NA	NA	G	G	G	G	G	G	G	G	G	G	G	G	G	G	G	G	G	G	G	G	G	G	G	G	G	G	G	G	G	G	G	G	G	G	G	G	G	G	G
S7_11494025	G/A	7	11494025	+	NA	NA	NA	NA	NA	NA	G	G	G	G	G	G	G	G	G	G	G	G	G	G	G	G	G	G	G	G	G	G	G	G	G	G	G	G	G	G	G	G	G	G	G	G	G	G	G
S7_11494173	T/C	7	11494173	+	NA	NA	NA	NA	NA	NA	T	T	T	T	T	T	T	T	T	T	T	T	T	T	T	T	T	T	T	T	T	T	T	T	T	T	T	T	T	T	T	T	T	T	T	T	T	T	T
S7_11494178	C/T	7	11494178	+	NA	NA	NA	NA	NA	NA	C	C	C	C	C	C	C	C	C	C	C	C	C	C	C	C	C	C	C	C	C	C	C	C	C	C	C	C	C	C	C	C	C	C	C	C	C	C	C
[truncated: 1,874 more columns]
