# Supplementary material for: Natural variation in Beauty Mark is associated with UV-based geographical adaptation in Gossypium species
Source: BMC Biol. 2023 May 12;21:106. doi: 10.1186/s12915-023-01591-5 (PMC10176956; doi:10.1186/s12915-023-01591-5)
Supplement: Supplementary file 1 — Additional file 1: Table S1. Tajima’s D test for GhBM and GbBM sequences. Table S2. Cotton accessions used for sequence analysis. Table S3. Sequences of primers used in this study. [file 12915_2023_1591_MOESM1_ESM.zip › Table S3 - R2.xlsx]

## Sheet: Sheet1
Table S3 Sequences of primers used in this study
Description	Primer	F-Sequence	R-Sequence
From Promoter to 2nd Intron	GbBM-1	AGGTGAGAATGGAGAAGGCC	CGCGGGTTGGAATGGATTTA
From 2nd Intron to 5'UTR	GbBM-2	AGTGCATGCAAAGAAAGAGGA	GGCCATCAACCTCCTTTTCA
Cloning of GbBM	GbBM	ATGGAGGGCTCATATTTAAG	CTATGGGTTAAACACATTCC
Cloning of GhBM	GhBM	ATGGAGGGCTCATATTTAAG	CTATGGGTTAAACACATTCC
Primers used for LUC vector constructions	GbBMPromoter-LUC	ACTAGTAGAAGGCCAAACAACGACGA	GGATCCTCCGCAGAAAAGTTCCTCGT
	GhBMPromoter-LUC	ACTAGTAGAAGGCCAAACAACGACGA	GGATCCTCCGCAGAAAAGTTCCTCGT
	GbBMCDS-LUC	AGATCTATGGAGGGCTCATATTTAAG	GGATCCCTATGGGTTAAACACATTCC
	GhBMCDS-LUC	AGATCTATGGAGGGCTCATCTTTAAG	GGATCCCTATGGGTTAAACACATTCC
Primers used for ChIP-qPCR	BMPromoter-P1	TTTCGTTTTCCCTTTTTACCC	GAATGGAGAAGGCCAAACAA
	BMPromoter-P2	TCGGGTTCCACGTATACCAT	GGGTAAAAAGGGAAAACGAAA
	BMPromoter-P3	GGATTTGAGGGTGAAAAGTTTG	ATCTAAAATTAAATTCCAAGTGAAAAA
	BMPromoter-P4	TGAAAAGCAAGTTTGCTAAATAAAAA	AAACTTTTCACCCTCAAATCCA
	BMPromoter-P5	AGTGCCTTGCTTACCCCTTT	TTTTTGTTTCTATTTTACCCAAATGC
	BMPromoter-P6	CCGCAGAAAAGTTCCTCGTA	GCAACGTTGAAATGTTTTGGA
	BMPromoter-P7	ATAGAAGCTGTTATAACTAGC	TTTTCTGCGGATAAGAAACCA
	ActinPromoter	TGACACACGGGTGTTCATCT	AGAAGGTACGGTGCCAAATG
Primers used for Y1H	GhBMCDS	TGCCTCTCCCGAATTCATGGAGGGCTCATCTTTAAGAG	CGAGTCGGCCGAATTCCTATGGGTTAAACACATTCCACAGT
	GbBMCDS	TGCCTCTCCCGAATTCATGGAGGGCTCATATTTAAGAG	CGAGTCGGCCGAATTCCTATGGGTTAAACACATTCCACAGT
	GhBMPromoter	AAAATTCTGAGGTCTAAAAAAAAAAC	CGCGTTTTAAACTCTCTCTT
	GbBMPromoter	AAAATTCTGAGGTCTAAAAAAAAAAC	CGCGTTTTAAACTCTCTCTT
Primers used for qRT-PCR	GbACT1	GAAGGCATTCCACCTGACCAAC	CTTGACCTTCTTCTTCTTGTGCTTG
	GbBM	TGCTGCTGATGAAGTTGACC	TGATAAGATCTGAGGCCGAGG
	GhBM	TGCTGCTGATGAAGTTGACC	TGATAAGATCTGAGGCCGAGG
