# Supplementary material for: Natural variation in Beauty Mark is associated with UV-based geographical adaptation in Gossypium species
Source: BMC Biol. 2023 May 12;21:106. doi: 10.1186/s12915-023-01591-5 (PMC10176956; doi:10.1186/s12915-023-01591-5)
Supplement: Supplementary file 2 — Additional file 2. Includes individual values for quantitative data depicted in Figs. 1, 3 and 4. [file 12915_2023_1591_MOESM2_ESM.xlsx]

## Sheet: Quantitative data in Figure1
UV-reflectance data measured from floral petal of Gossypium species
Gossypium species	UV reflectance	Average	Standard deviations
G. hirsutum	20.8	20.87	1.01494
	19.3
	21.7
	21.2
	21.7
	19.2
	23.5
	20.6
	21
	21.2
	20.6
	20.8
	19.7
	20.6
	21.1
	20.3
	20.3
	22.9
	20.6
	20.3
G. barbadense	6.8	6.905	0.985127
	6.6
	9.7
	6.2
	6.6
	6.3
	7.2
	8.4
	6
	6.2
	6.7
	6.2
	6.2
	7.7
	6.2
	6.3
	6.7
	7.2
	8.8
	6.1
G. herbaceum	1	0.966667	0.124722
	0.8
	1.1
G. capitis-viridis	3.5	3.16667	0.235702
	3
	3
G. anomalum	4.5	3.56667	0.821922
	3.7
	2.5
G. davidsonii	7.2	5.26667	1.78201
	5.7
	2.9
Rozi	1.8	1.73333	0.249444
	1.4
	2
G. klotzschianum	6.4	7.23333	0.694422
	8.1
	7.2
G. stocksii	11.9	11.2667	1.11455
	12.2
	9.7
G. bickii	3.1	2.1	1.1431
	2.7
	0.5
G. tomentosum	19.8	20.8333	0.817856
	20.9
	21.8
Temperature data measured from floral petal of Gossypium species
Gossypium species	Temperature	Average	Standard deviations
G. hirsutum	28.9	28.71	0.70562
	28
	29.2
	29.7
	28.4
	29.1
	29.3
	29.7
	28.3
	27.5
	28.3
	28.5
	27.7
	28.8
	30.3
	28.4
	28.6
	28.5
	27.8
	29.2
G. barbadense	32.9	32.63	1.08494
	32.3
	32.8
	33.3
	30.4
	33.5
	31.9
	33.8
	32.7
	32.3
	32.7
	33.1
	33.8
	34.6
	31.7
	29.8
	32.7
	32.2
	32.7
	33.4
G. herbaceum	33	32.93	0.74
	33.8
	32
G. capitis-viridis	30.5156	30.5	0.54
	31.8424
	31.0259
G. anomalum	32.6	32.27	0.29
	31.9
	32.3
G. davidsonii	30.5003	31.18	0.51
	31.7285
	31.3191
Rozi	30.7	30.2	0.64
	29.3
	30.6
G. klotzschianum	31.2	31.57	0.66
	32.5
	31
G. stocksii	32.2	32.1	0.29
	32.4
	31.7
G. bickii	32.9	33.37	0.52
	33.1
	34.1
G. tomentosum	29.1	29.03	0.25
	28.7
	29.3

## Sheet: Quantitative data in Figure3
UV reflectance in the flowers of P30B and NIL.
	UV reflectance	Average	Standard deviations	N
P30B	20.5809	20.95	0.97	10
	22.5056
	22.5056
	20.4796
	21.8978
	22.1004
	23.0121
	21.5939
	24.2277
	21.5939
	21.8978
	20.9861
NIL	8.12011	7.25	0.75	10
	6.53827
	6.53827
	6.9601
	6.43282
	7.59283
	6.64373
	7.59283
	9.28013
	7.06555
	7.17101
	7.06555
Flowers petal temperature of P30B and NIL
	UV reflectance	Average	Standard deviations	N
P30B	31.2028	30.42	0.65	10
	31.2028
	29.732
	30.2573
	29.837
	30.3623
	29.4168
	30.6775
	30.5725
	31.8332
	29.9421
	30.0472
NIL	31.008	33.31	1.02	10
	34.17
	32.946
	33.354
	33.558
	33.762
	35.292
	33.354
	34.476
	32.538
	32.946
	32.334
Total extractable flower H2O2 contents in P30B and NIL. Value is mean S.D. (n = 3).
	Sample	H2O2 contents (nmol/g, FW)	Average H2O2 contents (nmol/g, FW)	Standard deviations
NIL	BMR-1	1497.80	1683.63	183.02
	BMR-2	1689.40
	BMR-3	1863.70
	NBMR-1	1515.63	1535.61	90.57
	NBMR-2	1456.70
	NBMR-3	1634.50
P30B	BMR-1	683.85	676.01	28.41
	BMR-2	644.50
	BMR-3	699.67
	NBMR-1	797.74	782.25	41.15
	NBMR-2	813.40
	NBMR-3	735.60
SOD activities activities in the P30B and NIL flowers of beauty marker region (BMR) and non-beauty marker region (NBMR)
	Sample	SOD(U/g, protein)	Standard deviations	N
NIL	BMR	15.69	0.28951	3
	NBMR	7.52	0.44312	3
P30B	BMR	2.99	0.341496	3
	NBMR	3.24	0.439243	3
POD activities in the P30B and NIL flowers of beauty marker region (BMR) and non-beauty marker region (NBMR)
	Sample	POD (U/g, protein)	Standard deviations	N
NIL	BMR	1.94512	0.04	3
	NBMR	0.845156	0.09	3
P30B	BMR	0.168385	0.16	3
	NBMR	0.279774	0.04	3

## Sheet: Quantitative data in Figure 4
Transient transcriptional activity analysis of Beauty Mark using luciferase transient expression. Transient expression assays showing that GhBM repress the transcriptional activity of both GhBMPro::LUC and GbBMPro::LUC
		R1	R2	R3	Average	Standard deviations
35S:GhBM+GhBMPro:LUC		88.15	85.19	89.43	87.59	2.17476
35S:GhBM+GbBMPro:LUC		82.21	87.55	83.43	84.3967	2.79817
35S:GbBM+GhBMPro:LUC		31.98	19.66	26.2	25.9467	6.16391
35S:GbBM+GbBMPro:LUC		27.9	24.71	25.66	26.09	1.6379
ChIP assays indicating the association of GbBM/GhBM with several regions in the promoters of GbBM and GhBM
Samples		Primers	R1	R2	R3	AVERAGE	Bar
GbBM-FLAG		P1	0.222211	0.238159	0.216134	0.225501	0.00928796
		P2	1.34723	1.45397	1.71713	1.50611	0.155445
		P3	2.08493	1.67018	2.49666	2.08392	0.337412
		P4	0.19751	0.217638	0.19751	0.204219	0.00948811
		P5	0.190782	0.238159	0.262429	0.230457	0.0297524
		P6	0.20829	0.2477	0.278677	0.244889	0.028804
		P7	0.271057	0.204004	0.235969	0.23701	0.0273842
		ACT	0.22324	0.177595	0.169184	0.190007	0.0237491
GhBM-FLAG		P1	0.289172	0.239816	0.194791	0.24126	0.0385444
		P2	1.45734	1.37872	1.52979	1.45528	0.0616895
		P3	2.01391	2.51403	1.98618	2.17137	0.242556
		P4	0.183434	0.245421	0.189903	0.206253	0.0278221
		P5	0.243726	0.23871	0.310644	0.26436	0.0327915
		P6	0.166855	0.302848	0.278677	0.24946	0.0592383
		P7	0.218646	0.180075	0.160058	0.186259	0.0243148
		ACT	0.252321	0.142925	0.219658	0.204968	0.0458528
The promoter of GbActin1 was used for normalization.

## Sheet: BM Expressionan treated with UV
Kinetic analysis by qRT-PCR of GbBM and GhBM expression at beauty mark and non-beauty mark region of P30B and HaiR after treatment with UV
Tissue	Cotton lines	Hours after treatment with UV (Hours)	Internal regerence gene (Histone1)		Beauty Mark		2-ΔΔCt	Average	Standard deviations
			Ct value	Average	Ct value	Average
Non-Beauty Mark Region	P30B	0	21.8304		28.908	-7.18865	0.00685491
			21.6849		28.2161	-6.49679	0.0110731
			21.6427	21.7193	28.3303	-6.61101	0.0102303	0.0093861	0.0018226
		2	22.3637		29.2108	-6.77881	0.00910697
			22.3206		28.7525	-6.3205	0.0125124
			22.6118	22.432	29.0299	-6.59788	0.0103238	0.0106477	0.001409
		4	23.0055		28.322	-5.4281	0.0232262
			22.8131		27.6471	-4.75324	0.0370794
			22.8631	22.8939	27.6867	-4.79284	0.0360754	0.032127	0.00630716
		6	24.8711		31.7497	-6.86282	0.00859183
			24.8457		30.6544	-5.7675	0.0183573
			24.9439	24.8869	30.5361	-5.64918	0.0199263	0.0156252	0.0050144
	HaiR	0	21.1875		26.97	-5.78478	0.0181388
			21.1504		26.8501	-5.66164	0.019755
			21.2276	21.1885	26.7451	-5.55661	0.0212468	0.0197135	0.00126918
		2	22.2101		27.132	-4.9941	0.0313781
			22.1833		27.0627	-4.9248	0.0329222
			22.0203	22.1379	27.1823	-5.04439	0.0303032	0.0315345	0.00107491
		4	24.0735		28.7659	-4.64509	0.0399657
			24.2382		28.877	-4.75618	0.0370037
			24.0507	24.1208	28.6842	-4.56333	0.0422962	0.0397552	0.00216574
		6	28.6518		33.5257	-4.94037	0.0325688
			28.4619		33.6533	-5.06795	0.0298122
			28.6423	28.5853	32.5241	-3.93875	0.0652106	0.0425305	0.0160767
Beauty Mark Region	P30B	0	24.927		29.8322	-4.89948	0.0335049
			24.8406		29.5633	-4.63057	0.0403701
			25.0307	24.9327	29.6471	-4.71433	0.0380931	0.0373227	0.00285514
		2	22.4926		27.2409	-4.60833	0.0409973
			22.7057		27.0419	-4.40928	0.0470626
			22.6995	22.6326	27.5916	-4.95896	0.0321517	0.0400705	0.00612252
		4	24.1275		28.8024	-4.80205	0.0358459
			23.862		28.9678	-4.96741	0.0319639
			24.0116	24.0004	28.858	-4.85767	0.0344901	0.0341	0.00160867
		6	23.5826		30.2781	-6.91294	0.00829847
			23.233		29.7798	-6.41469	0.0117216
			23.2797	23.3651	29.2816	-5.91647	0.0165563	0.0121921	0.00338764
	HaiR	0	21.3203		22.8524	-1.53141	0.345939
			21.2244		22.8204	-1.49942	0.353697
			21.4185	21.321	23.0059	-1.68491	0.311022	0.336886	0.0185607
		2	21.9818		22.93	-0.875023	0.545245
			22.0018		23.2071	-1.15212	0.449963
			22.1815	22.055	23.3217	-1.26665	0.415624	0.470277	0.0548327
		4	21.183		21.7968	-0.447264	0.733432
			21.3397		22.0765	-0.726966	0.604173
			21.5258	21.3495	22.2704	-0.920927	0.52817	0.621925	0.0847332
		6	20.5892		23.0608	-2.37957	0.192166
			20.5864		22.8648	-2.18363	0.22012
			20.8681	20.6812	24.022	-3.34078	0.0987019	0.17033	0.0519182
